# Supplementary material for: Genome-wide identification and transcriptome profiling expression analysis of the U-box E3 ubiquitin ligase gene family related to abiotic stress in maize (Zea mays L.)
Source: BMC Genomics. 2024 Feb 1;25:132. doi: 10.1186/s12864-024-10040-8 (PMC10832145; doi:10.1186/s12864-024-10040-8)
Supplement: Supplementary file 4 — Additional file 4. [file 12864_2024_10040_MOESM4_ESM.xlsx]

## Sheet: Table S1
Table S1. The U-box family genes in maize, including gene name, gene ID and protein sequence.
Gene name	Gene ID(V2 )	Gene ID(V3 )	Protein Seq
ZmPUB1	GRMZM2G000540	Zm00001d032905	MAVYYKFKSARDFDSIPIEGQFISVANLKERIFESKHLGRGTDFDLMISNAQTDEGWFFVRSIVWVNKRLAGINCFNLASFSLRSEPAKTVLSLVGLTVEGLVVVYAGKFLIHSLAFCLANLRVLDLMTKAAEDGVQDVMPTSGAFLGDSSMKYPEESEWDDEFGNELYISDSVPYQPVCQAVDAIENKVDEDSKIKALIDTSALDYSQIPDGYGSGRGYGRGMGGRMMAGRGFGRGLERRTPPPGYVCHRCKVPGHFIQHCPTNGDARYDVKRMKPPTGIPKSMLMQTPDGSYALPSGAGAVLKPNEAAFEKEIEGLPTTRPVGDLPPELRCPLCKEVMKDAVLTSKCCFRSFCDKCIRDYIINKSMCVCGATSILADDLLPNKTLRETISRILEAPP…
ZmPUB2	GRMZM2G007486	Zm00001d028109	MGKKQHSKDRMFITRTEWATEWGGAKQKDVGTPFKRLPFYCCSLTFLPFEDPVCTVDGSVFDLMSIIPYLKKFGKHPVTGAPLKHEDLIPLTFHKNSDVSVSCSEQSFYRIHTHSCCKNYWKCLLLASGGDYYGGTDGEESEDEEQHFKRRPSSSSRREREQDAPEEQPRHSRRSRDHRRR
ZmPUB3	GRMZM2G010488	Zm00001d051397	MEGGSGAAHRPWDTASQLQYSFRTSVSSLSEVEEEEASPPPVAVEDRVFVAVPEDAKNGKSTLLWALENPAKDCAGVVVAHVHCPAQMIPMMGAKVHHSTVNPQRVNEYRKKVRAEVEEKLDEYVLVCRRQKVSCQKVVIEMDDAVRGLEQLITLHGVAKLVMGAAADKHYSKKMKSLKSKTALRLTEVAAPSCKIWFTCKGRLICTREANTTVPAMPPPSPALTSASRSSVSSVASQLRSMLLSRSESDGSSSNGSPRHDLTRSRTEAGLLLYPSHETVNIGTPSRLYESYGRRPPTTASVSSSDSWNEFGRRSQNSWHDDLSRNDGAATTTVVVSGSAMQEPDDENFSSPSHELENPGVDANIYRRLTEALSEAERCRKEAYQESAKRLRAELDMAS…
ZmPUB4	GRMZM2G013776	Zm00001d001769	MEEDPQPQVEVPCYFLCPISLAIMRDPVTLPTGITYDRDGIERWLLTATTCPLTKQPVPADCDPTPNHTLRRLIQSWCALHDADSADRVHTPKPRVDRTAVTALVSRVHSAATGSAPPQRPQLLAALRELRDVAAESDRNRKLVAAVPGAVDVLAAVFAASANKSSEGTGTADAVRDDALEVIALLPVPEQCLRRLEETNEALVSALVSALQWSSAPSRARAALLLERVTAALPPSRLASLPEQVFREAVELLRDRPVSRPATKAALQVLVRTAAWGRNRVKAVDAGAVPVLVDMLFDDGAERRACELVLAALDRLCGCADGRAELVAHAAGVAAVGRKALRVSEVATDKAVRVLRSVARHAGTSAVVQEMAQAGVAAMLCVVAQSEQYGKRTRERARE…
ZmPUB5	GRMZM2G017852	Zm00001d051830	MEGFCGGDSELDEQSNQEPAFEAFMCPLTKQVMHDPVTIETGQTFEREAILKWFRECRDSGRKPTCPLTQAELRSTDITPSIALRNVIQEWRARNEDKELDKAMASLTATQEAQAQDDDDDTLRALLYVSRMKKTLVRRQGVIPTIADLLKSSSRRVRLKALQVLGVIVEEDDENKEELAKGDTIRTIIKFLSNENFQERELAVSLLYELSKFDPTCERIGAIYGAILLLVGMASSKSEHGVAVEKAENTLKNLEKYETNVKQMAENGRLQPLLTKLIQGPPQVQLAMAEFLGELALANDVKVLVAEQVGALLVTIMKTEGSLPAREATLKALREISSNESSARILLQAGILPPLVKDLFSLGAGHLPMRLKEVSAAILANLVASGASFRSIPLDHSGE…
ZmPUB6	GRMZM2G018059	Zm00001d003621	MEILSPSPPPSHCPLLRCGGHWEQHHGETWVHVAVGRSPEKTLSLLRWALRRFGCSRIVLLHVHHPSPLIPTLLGKIPAVQATEEVVLSHRKSEKEEMNKILLTYLAFCHRAKVQARLLVTENGQIHDGILSLVDHHRITKLVMGSTPDNCFKLKYGKESLMASSAPAFCQIWFVWRGRHIWTREASAATDNATPVQYQYDVMTTKRIRFSSYTDNTGAILDEGYPAHEALTTVDLNQGVVSDCGQSNDYEAFGEHEVNHLRGMSISDWQDDTEPELNSTFWSRSSIHADTLQLDPKEVLANVKQLMMEADRSRKEAFSELMKRKETESKAASAFAKTKDSDSAKKHEIEMREELEVVLVDTRKQHEDLIKNKERAVSVLDSSTRRSAILDAHAEKIKL…
ZmPUB7	GRMZM2G019777	Zm00001d012494	MAMPNPRTVLTSAPSPPGSSSSSSSSSSWSAAEFMAPAPPSPSDGELLRSLHRLARDLSAAAETPAPFLRGALASITRRSKLLAAAFDDLVPCAAAEDMPRSASLCLREVLLVLQRFKALAADCAARSRMRLLLRSDEIEEEVRELHQDLATLLDLLPVVELGLAEDVMDLLDLASRQCRRFALSVQAEQALKARVLALIQEIEREIVPERETLQEILEEVGINDPASCSEEIESLEREISDRASERWTDAMIALVGLLRYAKCVLFSATPRPTDSRPDPEIDEEREPPAPPPDFRCPIALDVMRDPVVVASGQTYDRESIFRWFDSGKSTCPKTGQVLTILELVPNTALKNLISKWCRDNGVAMEIGEASKSEPAQAVAANKAALEAARMTASFLVKK…
ZmPUB8	GRMZM2G020196	Zm00001d053544	MAAQASSPIEFLLRRPLPRQRRRLPLAGAFFAPTGLSGAPLLRALASLAADLLGTPPPPSQRRNLDALMRRLALLSALLDSLLLLLADEGEAAFSDAANLCFRELYVVLFRADLLVSYVASAARAWALLRAPQLAASFRDLDAELAVVLDVLPAASLRLSLDAAQYLDLLRARCRRRAPAHYHDPAEAALGDLLLAALRHFEVGQPPDPSMLRSLLLQIGISDAASCRSEIEYLEEQILSQEEDADLPLIGGVVALLRYCLFSLFDPSNTKTLRVWLSAGNRQRLLSWSCSDDSSFSVPKEFSCPISLDLMRDPVVVSTGQTYDRTSIIQWIEEGHSTCPNSGQALADNRLVPNRALRSLISQWCGVHGFQFDSPESNEGMIECVAASCCSKAAIEANK…
ZmPUB9	GRMZM2G025037	Zm00001d049708	MELAATSAVSSVNLLKLSSLLSLSTNMELYTEAVSLENLKTRALRCESREELDLAEQMIPLVNYMHDHLLKEKQQLSINGVPIPADFCCPLSLELMSDPVIVASGQTYERVYIKLWLDEGFTICPKTLQRLGHSNLIPNYTVKALIANWCESHDIRLPDPMKSLKLNFPSAASFLEDLSAADGSPLHPIVVSRANIPGSPEVDVYLRNLNGASPPHSLVNQNSHAHANRHGHEVSTSQTSEKTNGSVPDVSRLSLASSEARESSLEGRRGGSIGQISEHSTEEAFQSSNLDRDLQDNLANSSLNGSLPNSGQLDGECDNGVTRVPSDRTNYSSDASGEVTNGGGAPVASSVPQREHLIPPRLGMGTKQFIRRQPSDRGFPRIISSSTMDARSDLSAIEN…
ZmPUB10	GRMZM2G025214	Zm00001d035751	MAAGGDGVARQAELRRIEGNICFKKARLGAAIDCYTEAIALCPDVAVYWINRALCHFKRKEWAKVEEDSRRALALDYTLVKGHYLLGCALLEKEESALAIKEFEKALTLLKSVDSTYEMAEDIWQVLAKAKYLDWEKHSTERLWRMESLKEACETALQEHHFLTGTLEEDSNRSDNEYSEQIKLLSEVFSQATVADTPTDVPDYLCCQITFEIFRDPVITPSGVTYERAVLVEHLHKVGNFDPVTREPLKEHQLVPNLAIKEAVQAYLKEHSWAHKLN
ZmPUB11	GRMZM2G027375	Zm00001d043043	MAMPNPRSVLTSAPSPPGCSSSSWSAAESMAPAPASPSDGELLRSLHRLARDLSAAAETPAPFLRGALASITRRSKLLAAAFDDLVLCAATGDLPRSASLCLREVLFVLQRFNALATDCAARSRMRLLLHSDEIEEEVRELHQDLATLLDLLPVVELGLAEDVMDLLDLASRQCRRFAPSAQAEQALKARVLSLIQEIEREIVPDRERLQEILEEAGINDPPSCSKEIESLEREIGDRASERWTDAMIALVGLLRYAKCVLFSATPRPSDSRPDPEVDEEGEPPAPPPDFRCPITLDIMRDPVVVASGQTYDRDSISRWFDSGKSTCPKTGQVLTVLELVPNKALKNLIAKWCRENGVAMESSAASRSEPAQAVAANKAALEAARMTASFLVKKLSISF…
ZmPUB12	GRMZM2G030805	Zm00001d029561	MASPSPASARPQRSPDEVEDIILRKILLVSLTPPANPSPAVAYLELTAAELLSESRPLLALRDAAERLLIDRLSLPDPPAGSPTPFAYLVSAFRRAADEARKISTIRDAALRARLAASIAHLRALILSYARIVAGNPDTFPTPPGAQHPASDLLVFLLAEAADPLDPTPAPGAPPPPGFIDEFLGSADYDSIEPAMGELYELLRQSVDKVSALGDFQRPLRLLRRLVGIPNCAKALVNHPKWIPKNQIMLIGEGRVMELYSVLGAFFHVSAIRDREFASKPDVGQQCFSEASSRRPADLLSSFTTIKSVMNGLYDGLKDVLLILLKNLDTREKVLEYIAEVINKNASRSGMQVDPLKCASSGMFVNLSAVMLRLCEPFLDNMEAKKDKIDVNYLFCNNR…
ZmPUB13	GRMZM2G031624	Zm00001d023480	MEDLSAMRHHLMCPISLQPMQDPVTAPTGITYDRRAIERWLAAGHATCPVTGQPLALADLTPNHTLRRLIQSWCAPRPSTPPEAAGANKPADGDDAVEHSQSQTDDDVVKKLLRAATSPPIDVLREAAAAAFESDAARRRMVDAGVLQRVLRGVAAIASEVKADDPRHHENESSSAIARAIEARLDLARALAVSSCDDDELRPQLVADSLVHGLLDAATDVLAALERAGAGGAGGDAARASAVRLLDSVTGAAGAAVLERLRPGLFRAVTAVVRDRVSPAATRSALRVLLHACPLGRNRALAVEAGAAREAIELELDAPPAGGGGGNRRATQWRSCIITIGFN
ZmPUB14	GRMZM2G033521	Zm00001d041098	MADVQECHYDSTSQATDSLHVEPIYESFLCPLTKQVMRDPVSIDSGVTFERDAILKYFNECLSSRRRLVCPVTKMELSNTELNPSIALRNTIDEWMNRNEVAKLDVARKSLTSDSTESDMVQALQYVDEICQRSRSSRQVVRRDGLIIMIADLLKKSSTKVRQMALETLRSIAKDDNDNKVEIAAGDNIRTIVKFLNHGQTQEKERAVSLLFELSENKALSERIGSVSGAILILVGLSSSKVENSLIVDRAEKTLENLESCEKNVRQMAENGRLQPLLRLLLEGSPDIQLSMAAYLGELVLSNDVKVLVAQKAGSTLVNIMKKGNREAREAALKALNQISSYDASAKILIEAGILPPLITDLFTVGSNQLPMRLKEVSATILANVVASGARFESIPLDH…
ZmPUB15	GRMZM2G037314	Zm00001d016511	MSSPRLSSKEEELLRSVERAIERSYAAKQATNVPLWRRLLGNASKKSKNDSAALTTAPPSPGVLVGTQREEQERAKEGADVASSAPRHPSEAGAEGDDVQPAAQDRSVHAATMMKSALARIQGGQNSGAFVDMELAMKGLMDVSFKGRERVPVLPAEFRSKWPHGNISQLERDIIADPLILTSGHTIDRFSYQWSSLGAAKRFLTVPNHLLRDIITAWCLDHEIPLPSSTSTSVASEEAPPPTEEEMQLLLEKLSMHSAAQKEALHRIQLLSTSSKGVHPCLDRWQDLLPKLMCLHKEWRSTWARQWEEERLTVMLNLSLHRVNRDILARQERLPHALKETSARAGRHGYPLTVMLKVSSLVTILSESEYSTFRRKFVEIDGIEELHVLLCNRDCLVRN…
ZmPUB16	GRMZM2G037698	Zm00001d032763	MICAISGEVPDEPVVSKKSGLLFERRLIERYIEDHGKCPITKDELTMDDIVPVNTNKVVKPRPLQAASIPGLLGIFQNEWDALMLSNFALEQQLHTARQELSHALYQHDAACRVIARLKKERDEARALLAQAERQIPASVAGAAPAAVVSNGKRAMEDEIGPDGKKIRPGINPVMIDELTECNTMLSAQRKKRQVPPTLAPLDALERYTQISSHPLHKTNKPGILSMDVHPSKDVVATGGIDTNAVIFDRSSGQILCTLTGHSKKITTLKFVPRDQLFVTGSADKTVRIWQENENGNYNCVHTLKDHTAEVEAVTVHATQKYFVSASKDNSWCFYDISTGSCLTQVGEASGQEGYTSASFHPDGLILGTGTTDAVVKIWDVKTQSNVAKFEGHVGPVTA…
ZmPUB17	GRMZM2G040385	Zm00001d051091	MIYAISGEVPDEPVVSKKSGLLFERRLIERYIEDHGKCPITKEELTMDDIVPVKTNKVVKPRPLQAASILGLLGIFQNEWDALVLSNFALE
ZmPUB18	GRMZM2G041141	Zm00001d016764	MPGSVPLGLCLDTAGVQVPWYFRCPISLELMRDPVTVSTGQTYDRASIESWVATGNTTCPVTRTALADFTLIPNHTLRRLIQEWCVAHRSMGVERIPTPKQPADPDLVRSLVAQGPGLPALRRLRALARESDKNRLVMATHETRAALVEAAFGSGSGSGAASEELETEAMAVLALVGLGEAEAAEVVGREERVARLGKVLGGGGPLEARVNAGAVVEAVASASGAEARAALGGAEGVMDGLVALAEEEKANNARAVRVGVRALFALCLAKENRARAVAAGAAAALARRVAEGGAGEPERALAAVERLCRAEGGRDAVVAGAGGGPAAVAALVRAMSGRGAEHAAGALAAVVVGAGGSEALQAEAVRAGAMGRLLLMVQGGCSERAKRKAQHLLKLLRSA…
ZmPUB19	GRMZM2G046848	Zm00001d029829	MMLSQKSLFRGRVFVAVPEEPRDGKSILSWVIDRVSDSAEIIIVHIVTSPDFESRQQILDCYLDQCSRKKVRAEKRVFLFTDIDEGLIHLINLYGVTELVIGAAADRHYRRKMKAPQSKTALSVMQKAHSHCNMWFICKGKLMFFREANYCLLTKSRSARPTCGVGNRKMDLRSLLQPNLEAKRLEYMYTKDIEIRKEIEAEISQQREETETLKKATLMLQNELDWYRYQWNKNANALQQASKQKRLLEHRISELDSVASHLGESMRASDSLVLSLKLEYSKVKRERDDAVKEARDMRMEKELTEPRAYGAMSSEFSLAELEQATQAFSSSLNIGEGGFGSVYKGLLRSTTVAIKILNTESLRAQSQFKQEVAILSRVRHPNLVTLIGASPEASALVYE…
ZmPUB20	GRMZM2G050734	Zm00001d017780	MANGNNEVMGISQRKSCPKVHSSMCSELTMMLDKVSSILPSIEAARPGCKAGIQELCNLYNVVEKGRLIIIHCIDCSKLYLAITGETIVARCERIRDSLRRSLFLIQNMVPPALANQIAEVHNDLRDVKFLLDPMEEEAGKAMLQMLRQSDASEELELETFLQAASKLELTSPKEVLIERRAIKKLLGKVSGNDAKKEGVLKFFMYLIKKYGKIIRQDSGEQNENLQSESQSLTLSTPSCDASAPGKCYTPTDFQIYEDHSNMSGAATPPPEFCCPISTKIMHDPVIITSGQTYEREYIERWFNEGYDTCPRTQMKLENFSMIPNTCMRDLICNWCKEHGFTVSDFIPPNENAYSYLPEQLHGYSMSSLHNVSVPLIAGKANSYVIDHSNTSVALSDAS…
ZmPUB21	GRMZM2G055052	Zm00001d028374	MALLVRRARRAATKAAVSLAGRTGSVELAIPAHFRCPISLDLMRDPVTAPAGITYDRESIEAWLDTGRATCPVTHAPLRHEDLVPNHAIRRVIQDWCVANRSRGVERIPTPKIPVTPVQASELLFDLAGSARRRDAAARCVEVVTKIKVLARDSERNRSCFASIGTGRVLAAAFESLAAAAADAAAPAGRVLEDILAALVCMMPLDEESARTLALPTSLGSLVAIAENGSLAGRLNAVLAIKEVVSCDGAATDLSGKADEIVDALAKIIKSPICPQATKAGMVATYHLALYDERVAARLAAAGLVPVLVEVLVDADKSMSEKALAVLDAVLASEEGRASARAHALAVPMLIKKMFRVSDLATQLAVSAMWRLGKAHSDGEDDGAVTRCLVEALGVGAFQ…
ZmPUB22	GRMZM2G057436	Zm00001d035040	MDNLSPSTLLNSITCLGALTSDVSTVRPKPVQKYCKNVYDISSIVNPLLEDLCKSPEEQLNEVLRDLDTAVNEASGLIGNWHQTTGKICFGWQIESVISDIQGCSLQLCQLVHSLLPSLTARACTCIEKLQDINYEHLFDLVKEVAMELAETGAVSSENLLKLSSLLSLSTNMELYMEAVSLENLRTRALRSENREELELAEQMIPLVNYMHDHLLREKQQLSINGVPIPPDFCCPLSLELMSDPVIVASGQTYERVYIKLWLDEGFTICPKTRQRLGHSNLIPNYTVKALIANWCESHDIRLPDPIKSLKLNFPSAASSLQDLSAAGGSPLHPTLVSRSNIPGSPEADVHLRNLNGASSPRSLANQNSHVHANRPGHEVSTSQTSENANGSAPDVSRL…
ZmPUB23	GRMZM2G059042	Zm00001d025379	MVRKETAMRLPPQHQGLEVKIPSFFRCPISLDVMRSPVSLCTGVTYDRASIQQWLDSGNTTCPATMLPLPSTDLVPNLTLRSLIAHWAASAASCSPTAAGGAGVADSSSARTSSPASLVRQVASSGVDPSPALRELAAYLSDDDVDDFEKNALVGAGRAAETVASVLRRRAEETGVEGVEAATRVLALILASDGIDDSNKKRVATGLAADAAASTASLARVMRGGSDLEARIDAAKLAELLLANAAGEAKAAATKSSELLAELVRLVGTVDETGALDRNAVDAGLSCLAAICGSCRAARGEMVRLGAVPAAVRALRASTESGASAKALRVLESAVGCAEGRAALCANAEDAIPAVVGKMMKAGRDGAEAAVAVLWAVCHRYQDRRAADAAAAAEGGLTR…
ZmPUB24	GRMZM2G062499	Zm00001d016502	MAKPTPVASAEEAAAMRRRLRRLVAAVAAGSADAEAFDEAAEALAKLRDAELGPRKDRTGDGRENKRSTEAAVPEHFLCPISSEIMRDPVVLASGQTYDRRFIQEWLSAGNRTCPQTQQVLSNTIITPNHLVRSMISQWCTDNGITLPPVENQDEDLVTNNERETFRKLFERIVSSSSDLSEQREAIKELRLRTKCNSSLRAAIGERPDSISQMISVASSPELENSAEVVEDTVTAILNLSIHESNKKIIGDDPLAVPFLIKALQSGTMEARSNAAAAIFSLSALDGNKARIGELGAMRPLVELLEHGSTAARKDAASAIFNLCTLHENKSRATKSGAVDVTLRAVACAGDGSGSGSLVDESLAVLALLSGDHEAVEEVGETGGVASMLHVVKDDPCKR…
ZmPUB25	GRMZM2G063394	Zm00001d023634	MAEVQDGHYDSMSQATDSLRVEPIYESFLCPLTKQVMRDPVSIDSGVTFERNAILNYFNECLSSGRRLVCPVTKMELSNTELNPSIALRNTIDEWMNRNEAAKLDVARKSLTSDSTESDILQALQYVDEICQRSRSNRQVVRRDGLIIMIADLLKNSSTKVRQAALGTLCSIAKDDNENKVEIAAGDNIRTIVKFLNHGQTQEKEQAVSLLFELSENKALSERIGSVSGAILILVGLSSSKVENLLIVDRAEKTLENLESCEKNVRQMAENGRLQPLLRLLLDGSPGMQLPMAAYLGELVLSNDVKVLVAQKAGSTLVNIMKKGNREAREAALKALNQISSYDVSAKILIEAGILPPLITDLFTVGSNQLPMRLKEVSATILANVVASGARFESIPLDH…
ZmPUB26	GRMZM2G065612	Zm00001d045739	MSVVDGVLEDIIPEDFLLKLSEIRVIDVRIDHPNEVSSTSLLAGPEVNLSVCHGTSAPEGPSGPKGALAPKVASMGVHVGSPMPQTDDVVVTSSVVPIGPADQTTLERSEAQARKASLAESVLAAISELMPSAAAAVDAEHESFMDVGSHLHHGALPTVSVEAQKVQGSPANALHVMEYLAANVDLAKDLVTRCSAIAQQLMDDDLLGITEDLDKVIKNISNELNKMPAATFESSRFAEPAVSGHLQVVRNQHDLFEQQSFDGYSEGDMPMVVAIERPPKRRTLHNSDMPRLVDFLQGMYQESHEIGGQSFGSLPEVAEYVEPLYDSFFCPLTNKVMVDPVTTESGITYDRKAIEDYFDKFTDGSEPVICPVTKMAMQSKTLRSNLPLKSTIAEWITRN…
ZmPUB27	GRMZM2G069070	Zm00001d030251	MPSINKPVHHTDPLAERSPTIQCPPSSSMSSQQWWTAPAKEEAPPPPEFMCPITLDLMQDPVAAPTGITYDRAAIESWLLAGGQRACPVTHGELRAGDLVPNHTLRRLIQDWCATSRCCCSVDRVRVPATPEEAAVAELESATRAGDAERCAAAARGVRRLARAAEQNRRRLESAGAARALSMAFTSFADTADAAVAIDVLDAVLAALVLVMPMDEEAILVVGSSSASVARLVAVAANGDLHRRLQAVVVIREIISLSVYRGTACTIGLCANTEAIARVLVKTIRDAICPPATRACLVAAYHLARSGESAATRLSVAGIVIVLVELLVDADRSTAEKALAALDAALASRDGRARARADALVMPVLVKKMFCVSDAATALVVSALLRICKKCPEDDEDGT…
ZmPUB28	GRMZM2G071484	Zm00001d016730	MAMELASSYSAAEIPHYFLCPISLEVMRDPVTLATGITYDRASIERWLFTDGHATCPVTRRALAPAEMDATPNHTLRRLIQAWCAAHQVERFPTPRQPLDSCRVAALLDQGRHGGAAAALREIKAVIAESERNRRCVEATPGAVDFLASLVAKDSSADRSPSKRASSQQDADDGDSLGEEVLDSPTFMSSPAEDALGVLYSLKPSERSLAQIMEREGNFLDTLASVLRRPSYRTRAYGILLLKAMTEVMTPAQFMMVSADLVQEVVLVVSDRVSSKAVRAALHVLCRLCPWGRNRVKAVQAGAVAALVELLLDEGGSRVTELAVVAIDHLCGCAEGRSDLVAHPAGLAVLSKKVMRVSAAATESAVRALHAVARHSPTPSVRQEMLAVGVVAKLLLVLQ…
ZmPUB29	GRMZM2G073310	Zm00001d038280	MDAAIAGQQARRRIQPPEPLVMAGTPPTPAAFRCPISLEVMRSPVSLPTGATYDRASIQRWLDSGHRTCPATRLPLASTDLVPNLLLRRLIHLHAATLPPSPSPEEVLSQLAAADGEPAAAEKAVRSLAAKIAPEKGKRASVASAVSADLDSAVPALLSFAKGGAGADARVDAVRVLATVAPELVPYLTGDGTENRDRVSMAVEALAAVLSAEGIAEEAREGLVLALVAEDLGRVVTTLLGAGANGAAVLEAMLTSARVDADAKTAIADRPELFPDLVRILRDAASQAAIRCMVAAVQVRGRPARASMVRAGAVPALALAVAAAPTAAAESALRLLAEAARCGDGKAAIGADAAEVAAAVMGRMIRVGPAGREAAVVALWLCCCAGGGDRRMREAVASA…
ZmPUB30	GRMZM2G075104	Zm00001d047306	MAFSSPASARPQRSPDEVEDIILRKILLVSLTPLANPGPAVAYLELTAAELLSESRPLLALRDAAERLLIDRLSLPDPPAGSPTPFAFLVSAFRRAADEARKISTIRDAALRARLAASIAHLRALILSYARIVAGNPDTFPSQPGAQHPAAELLVFLLAEAADPLDPTPGPGAPPPPGFIDEFFSGADYDSIETAMGELYELLRQSVDKVSALGDFQRPLRVLRRLVGIPNCAKALVNHPKWIPKNQIMFIGEGRVMELYSVLGAFFHVSAIRDREFASKPDVGQQCFSEASSRRPADLLSSFTTIKSVMNGLYDGLKDILLTLLKNLDTREKVLEYIAEVINKNASRSGMQVDPLKCASSGMFVNLSAVMLRLCEPFLDNMESKKDKIDVKYLFCNNR…
ZmPUB31	GRMZM2G079284	Zm00001d045230	MEKGDLNSVVDTLAGDWPALHVQQLALLALSCTEMSRRHRPDLSAVVWAVDEAMKDATTVPSASSSRPVSDENNTPSYFICPISQDVMSDPRIAADGFTYEAEAIRSWLDSGHDTSPMTNMPLEHDELVPNRALRSAIQEWLQRQKTAL
ZmPUB32	GRMZM2G092128	Zm00001d002498	MAMEEPPQLFLCPISMELMEDPVTVLTGVTYDRSSIERWFFKYGKATCPATMQRLNSFDLTPNHTLKRVISTWLDHASSPSSSSSSTPLCNKLEREKLPSVFASIEATPFKVTALKNLRRCMDGDVAAQKDFVAYGGIQVLGRVMTQALAESCAGGDFSSFRTCEEAGAVLATLPLSDDASVELVLKPECMKPVVAVLQRGSAESRLHAMAILAKISRAIGADRDWTPGVDVDDLVKSLLELLSDGASAKLSYRALDVLLDVTARSRGARRAKAVEVGAVCVLVELLPDAERRIAERALLLLKRLCKCPEGRLAFVEHALAVSAVAQTLLRVSRLASGLAVSVLWLVACAVTPAERVLDDMLMSGGVAKLLALLQVENSASTKEKAAKLLSVHGAFWRQ…
ZmPUB33	GRMZM2G092550	Zm00001d020416	MFSRICKCVPSFCMVYAISKGGLSMVYSLGSESDNSSKILQVNESSNSELYSDKSSVSDITPSIISRSNSLDGNLDSPPSTHHNWSQSLQEHLSRSTSSTIGKDQRISPCTDGSSNLGILDKTPTMSRALQELMLLEDEASAPCATGQISASTNLPLSDKALTVKSALQELMLSEDKASTHCASGQISGSSNFPISYKAPTDNANFELEKLRIKLEHMKGVCKLVQDESTSASQQMIDLVERRAQEEARLAEVRQRINITTEAARKEREQRYAIEAQARHVRDLAKEEALKKQNLQLRLSREADNVQKLEKLLELGGKSYTVFTWEEMESATSSFSEALKIGSGAFGTVYKGKVHHKTVAIKVLKSDDSHIAKHFEKELEILGKTRHRHLLLLLGACLD…
ZmPUB34	GRMZM2G092652	Zm00001d030732	MAGVSGRGAAERVAAAVEAVGSGGWEFRNAYRRQLLALSRRIRLLGPFVEELREVPCVPAVEPERALAVLADALEEALDLLQLGRDGSRIFLVLDRDKVMKKFHESIVQLEQALCDFSYDKLDISDEVREQVELVHVQLKRAKERVDMPDDEFYNELLSLYNKSHDPSAELDILGRLSEKLHLTTITDLTQESLALHEMVASGGGNDPGEHIEKMSMLLKKIKDFVQTQNPEMGPPMTTKLMDPNGEPRPRNIPDEFRCPISLELMKDPVIVATGQTQERAVTALLNLSSHEYNKTSIISSGAVPGIVHVLKNGSMEARENAAATLFSLSVVDEYKVTIGGTGAIPALVVLLSEGSQRGKKDAAAALFNLCIYQGNKGRAIRAGLVPLIMGLVTNPTGA…
ZmPUB35	GRMZM2G098128	Zm00001d003745	MERARARAPALALAPVEVPKFFVCPISLEVMRDPVTLSSGITYDRDSIERWLFTDGHGDCPVTKLPLGADDLEPTPNHTLRRLIQSWCAAHAVERFPTPRPPVDADRVAAIVGCAKKGGQQEVLAALRELADIIGESDRNRRCVEGVPEAVEFLVSVVKKHAAGTSSSKPLGGCRSQEEPMCGVPDSPKACSPEEAALSILHSLKLSEASLKRALESSDGFVDTLASVLRWPPNYRARTYAMHLLKAALSAMQPSQLSSASTDLVEGVVRVVADRTLSPKAIKVALHVLCRLCPWGRNRVKAVEAGAVAAVVELLLNVGCGCGGSNGKRAVELAVVAIDHLCGCAEGRLELVAHPAGLAVVARAATRLSPTATESAVRALHAVARHSATPAVLQEMLAV…
ZmPUB36	GRMZM2G099648	Zm00001d045975	MEKNNDEAMGTPRHNAHPKVHSKMCKELTLMLDKVSSILPSIEDAQPGCKAGVDELCNLYNIVDKGKLIIQNCVECSSLYLAITSEATTMRCERIRNSLRRSLFLIQNMVEQLLADEVADVHNDLRDLKFIADPAEEDAGKVILEMLRHSEVSEQTELQTFLEAASKLNITSPKAVLIERRAIKKLLAKINGTDHKKEGILKYLLYLVRKYGKNVKPETDEKNQNLNVATEVLSLDSVVNVINTAEICISATESANMIYDGQSSLSGATTPPQELCCPLSLKLMRDPVIITSGQTYERENIERWFSEGYDTCPRTNMKLKNFTVTPNTCMKAVIHNWLKDHELESTDLPKQFQNYYSVSSLHNISAPLIIEKNRDYTVDYSSSSFGLSGASYISSPMRE…
ZmPUB37	GRMZM2G100090	Zm00001d020358	MGAARPRRWKLPFHRTVSAVGGGGGAPCSPSSRSSSSPARSEAWAAEAVPEEFLCPISGALMADPVILPSGKTFERACLQACAELAFLPPGVEAGDADTVIPNSALKAAICTWCARSGREVPAPPSAEAARQAVQRAMPPAAAKSVRTTTTRRAVVMAASTSNSSTSSYGSASEITAAEDEAKAKEEAPRRRTVKEAEVEPAAAPPADPLEDDVVGKVMDADDDGVVAAAMGALREATREGEERRRALCTPRLLGALRRVLLLPRHAAARVDAVAALVNLSLEPANKVRIVRAGAVPALVEVLRSGASAPEAREHAAGALFGLALNEDNRAAIGVLGAVPPLLDLLTSPTHAPRARRDAGMALYHLTLAAVNQSKVARFPGAPKALLAVASGAAEPGPI…
ZmPUB38	GRMZM2G101754	Zm00001d051875	MEETAAPLPLTVRAAGAAPDGDERRQPQLEGGGHHQIQSQETEEEHAQAVYCAVGIGTGSGSQEWKDNLRWVLAALAPRRSSSRCLVLAHLRRPTSRINIMGAWVPVSQLAEEEVAAYRQLEEERIGKVLDDLVELCQSQKVNASKIVIASDDIGRGLVQLVDDHGVTELVMGAASDRAYSRKMRTPRSKKALTVQWKANPSCKIWFLCRGNLICTREASEGQAHSRAESSTASTSSRSSTSGYSTPAARDRSIEDQAVGTLDGAAVQLLQEIEEDRPETPTSDAGEMDDALYDKLKRALMEAESLKHEAYEETRRRQMAERELAEASRMADEAERSNQREARHRKEVEEMVARERAAIEQDRRELDDILEKIRKVDDRSAELELQITSSERTMNDLEA…
ZmPUB39	GRMZM2G104769	Zm00001d035066	MAPAAPYGGAESQRQADLLKQEGNAFFRKERLSAAIDAYTGAITLCPNVAVYWTNRALCYRKRNEWTRVEEDCRTAIQLDSQSVKAHYMLGLSLVNSQRLSEGIKSLEKSLELGRGAHPASYMVEEIWQELSKAKYIEWESLSRDRTCQLQKLKVACKEALTSYNSLDNPAAGAPVEQLNELEEVFKKAAKTDTPAEVPDHLCCKITLDIFRDPVITPSGITYERAVLLDHLQTVGRFDPVTREALEPHQLVPNLAIKEAVHAFLSEHGWAYKIR
ZmPUB40	GRMZM2G115000	Zm00001d042480	MEAMEAEEGPFLANDAKLHAGICRAFHPSVSKLSAIFPFIEASRPRSKPGIQALCSLHVALDKAKGLLQHCADCSRLYLAITSETVLLKFEKSRSQLQESLRRTESIVTEDIGCKIVEIVGELEEIVFTLDRSEKEAGDELIKLLQRNNKTNGSSDSGELEVFHMSALKLGITSSRAALTERRALKKLIEKARSDEDKRKELVVSYLYNLMRKYSKFFRSETGDDTDSQGSSPCSPTVLGMDDMYGPYNNGRAFSRQLSSIQSFNSRFGSFNSRLGSFNCRRGGGPRSENMSIPPEELRCPISLQLMYDPVIISSGQTYERICIEKWFNDGHSTCPKTQQQLAHLSLTPNYCVKALIASWCEQNDFPVPDGPPGTFDVNWRLALSDTEAAGCVSVESFD…
ZmPUB41	GRMZM2G125034	Zm00001d038471	MMSDAWPSSPYSSSAPDGEVLRSLHRLARDLSAAEAPAPFLRPVFAAVARRARLLAAVFDDLLLCGAAAGPLLLLLLPRSASLCLRELLLVLQRFKALVADCATRSRTRLLLQSDEVAARARELQHDLATLIDLLPAAELGLADDVSDLLALASRQCRRAAAPELELKAGVLALIQEVEREIVPERERLEGILEDVGINDPASCSDEIETLEREIGDRVAERWTSSMIALVGLLRYAKCVLFSAATPRPVDSKVDLDDAEPPSPPPDFRCPISLELMGDPVVASSGQTYDRDSITRWFGSGKSTCPKTGQVLLNLELVPNKALKNLISRWCRENGIPMESSESGKAEPAPAVGANKAALKAARMTASFLVKKLSASFSPEATKRVVQEIRQLAKSGSDN…
ZmPUB42	GRMZM2G127524	Zm00001d051704	MLSVATTNGSQGNSMETVMATMERQTARRTQTNVTQMMESIFASVSLAKDLSARCKSRALQVTDDEIQSTAQDLENVLQNIYDDLCRIPASAFGSSAYMDVPIKSQPMRDCCKADIPINVMGNRPRTRSLRDNDTPRLVDFLKGMYHESHEFSGQMFNTLLEVTEYIEPLYDAFICALTNEIMTDPVMIESGVTCDRRAIEEYIERFADSSEPVYCPVTKMTMQSKTMVSNASLKCVIEEWTMRNEIMRVRIARTALSLSTTDTMVLEAIHELKLLAKLRVKNRELMHKIGVTKFLARLLDNHNDQIQFEALKLLCLLAQDEEGKDIIGKTKAIARTIKLLSSNSTDERHAAISFLLELSESQLLLDNIGSTPGSILILTTMKLNSSDDPIAAARAGAV…
ZmPUB43	GRMZM2G127690	Zm00001d050689	MNGRLSAEYRGLEVKVPNLFRCPISLDVMHSPVSLCTGVTYERASIQRWLDSGNTTCPATMLTLPSTDLVPNLTLRRLIALWASTAAPSSSSPAASAVGPTPAAAAAELLRRIADPGADPCPPLRKLAAFLSDDDVDEFDKNALARAGGAAETVAFVLRRADREAAEAAVRVLAAIAASDCIEEESKRRVAAALAADAPSAAASLARVLRSGTSLEARVDAARLVESLLRNAAPGARAAVAESEDLVRELVRLVGPADEKKGSLDGQAVAAGMSCLAAVAATRRARAAMVRLGAVAAAVRVLEADAGPPGQALRVLEATVGCAEGRAAVCESALSVVPAVVSKMMKAGVGGAEAAVSVLWAVCHRYRDRRAVEAAAACEGGLTKLLLLMQSGCSAAARQ…
ZmPUB44	GRMZM2G132671	Zm00001d015939	MIYAISGEVPDEPVVSKMSGLLFERRLIERYIEDHSKCPITKEELTMDDIVPIKTNKVVKPRPLQATSIPGLLGIFQNEWDVLMLSNFALERQLHTARQELSHALYQARGLKKHLKRLNKAQALDARQAWWSFYGCHIQGSVVCNNVQLQERAVIERLPDVVFEEGRPWDWDSSKCSTDQQENDTFIVHYDLTDQNMATAGDDSNPTLSDQSTGGENSVGQSSGTGQANEPASPYTPISSMMQNQGMGTPSVQQSESSRIFETV
ZmPUB45	GRMZM2G135629	Zm00001d025727	MDTFKSPLSAPSRQGLPQVSFDKKKTMERIGVDGDFIVAGNWKLHGALCNELYTVIREVLDTIPPFETTSSGCSPGLLALSSLRIAVEKSKNLLQYCSETSKFYLAVTAEHVLTKFENSRQGLLESLHQVEETIPEAVGSQITLIAQELEKAAFVLDQSEKEVGDEVNQLIQNESKSNGFLDENELELLHQIAVRVGITSSVAALTERRALRRLLERAHAEEDLKKESIAACLLQLIRKYSNIFKSETTDSTNSLCSSTPCSSRSNSGLIGMHRSLSSSTDLYGNCQSLEKQLPKVGSFSSKQMKGLSRSMPLPPEELRCPISLQLIYDPVVITSGQTYERACIEKWFDSGNTTCPKTRKQLSQLLRTPNYCIKGLIASWCEQNGVPAPSGPPESPELD…
ZmPUB46	GRMZM2G135713	Zm00001d042738	MASAPGEVPSHFLCPISLQLMREPVTLPTGISYDRAAISRWLATPAPAGGRTCPVTRVPLPPQPQLTPNHTLRRLIHAWLASLSPEAEVNEDVAALRGPVPGAEVVVALLSDAAGAQVEALKRLRELVAECEDSRAVLESQDGVFDALSRVVSSADACSTAREEAVGLLASLRIPEPELAGVVARHSNLGDALTAVLRSSNLKSRANAALLVRSLSEAAWPAWVIGLSQELLAEVVRVVRDRVSTQATKAALHALAALCPYGLTRVKIVGVGAVPAIVDLLLDDPERRVNELALVALDRLCTCAEGRAELVAHAAGLAVVGKKALRVSETASERAVRVLRSVARHAATPAVLQEMVESGVVAKLCAALWSQQCGLRTKQKAHEVLKLHSRTWRSSPCLS…
ZmPUB47	GRMZM2G136313	Zm00001d031263	MPPPPTLPPSSPDDPAEPSSMGREMDDEDLVEELLLTVNAARAFAEFRRTQRKECANLLRWLQLVLPLLEELRDAAPRLTDDAYRRLALLGRALAAARRLLRTCHDGSKIYLALESETVLAQFRDVYEKMHSALDGMPYAELAISDEVKEQVELMNAQLMRCKKRTDTQDMELSMDLMVILQNKEEEEQERNADRAILERLARKLELQTLAELRAETMAVKKLINERNESTTQMVGLLNRFKEIAGVDEKDVLGGDVSMPKSLDKCPSLMIPNDFLCPITLGIMTDPVIVASGQTYERRSIQKWLDGGERTCPKSRQPLAHLSLAPNYALKNLILQWCERNMVELQKREPAETESERKGEAADAADSIPSLVEGMSSIHPDVQRKAVKKIRRLSKECPE…
ZmPUB48	GRMZM2G150489	Zm00001d000044	MGVTEGVQGGPSTREVSELDIDTTLKDGILGGALEPVGATAGNDGKQSMELCRMMDELDAAAGDDGGGDEAVPVVFICPISLEPMVDPVTLCMGQMYERANISRWLALGHRTCPTTMQELWDDALTTQRHPPAAHRRLVLPPLISDDKFILFSSTMSISLRNRIRKRREEDDDDMMIFIFPALYLMGSTRGGGQKKKRHISNETDEVKVRRLLEGHVKNYQVTFRMEPHIFRELATYLRRRKIVVDTRITVEETLAFFLYMLSRNASYQDLPMGQKEWRFSKRYCVQCFFMLSYSGYRGDNGWNSEGWNRMVKEFHVRNKYVSFTKAQIQVKEGQLKRDYKMLKAAKQQSGSTWNEKRNMVEGPPTLWENLMVKLNNNKATFLLFDALGELYDGHLAEG…
ZmPUB49	GRMZM2G151204	Zm00001d017976	MQHNSSAAQQTEVRGTSSILARGAGMVTPAVSRYRLRPRLVRVAVSEIPLATRRTRQQPVAATEPAIPSNFLCPISLEMMKDPVTALTGITYDRDSVEGWLQRGHSTCPVTARPLRAEDLIPNHATRRMIQDWCVANRALGVERVPTPRVPLSAADAAELLAAVSAAARRGDAMVCRQLAAKARALGKESDRNRRCLAAGGAARALSSAFLRLVDQPASFGGALGEILATLVVFFPLDEECRSHIASPASLDAIVSILSHDGEATSKSSAAVVLREIASSSDSDPECLDALSETNGVHDALIKLLQKPVSAQATKAALVTAYYLVRGSDLAARRLVDLGMVELLVEMLVDADKGTTEKALAVLDSLLLTEEGRGKACAHALAVPVLVKKMQHVSEMATE…
ZmPUB50	GRMZM2G152857	Zm00001d025161	MDWSEEGIDEEESTLRRRTARPRSPPGGRPLPPPRSPGSRSPSPHRGGLAASSGLRSPSPRRVTIMATRMGSSVRTIRRSPTPRRSGADAPASDGVDGTGVKEIIAKMREGFPTLESWDGADTGDSGPGGGEGGGADEEEPQVDQSSVAFSFQELVAPLVVDGAEVIDAFVGSDEARTGKAAAELLDATMGANTGPRTEAIKTELLVNRRLLDLAGLERWMRTVEAVSELEWFTGLCCDENSPPPHIDLFECAFRALENASDVELHHGADARKRWIGPVGVPEFFICPISNKVMENPVVIASGKTVDRSALEKWQKKNGRICPVTGELVPYTMFIPNVFIKLCIEHWRAENKIACVTTAATNPPHISNELQVLIGQATLMPHSPGSSKEVRKSLFLLHK…
ZmPUB51	GRMZM2G152919	Zm00001d048008	MPQYQELPCGGQELDIDTALKDGILGGALEPVGAAAGDDGKQPVELRRMMDELDAAAGDGGGGGGDEAVPAVFICPISLEPMVDPVTLCTGQTYERANISRWLALGHRTCPTTMQELWDDALTPNATLRQLIAAWFSRRYTRFKKRSADFHGRAADLVGSLRGTAVPRRQPLKGQARVAALRELRTLAAAHQSVTKAIAEAGGVALLTSLLGPFTSHAVGAEAVAILVSGVLLDADTKAALMQPAKVSLVVDMLNEGAADTKINCVRLIRILMVERGFRPETVASLSLLVGVMRLIRDKRHPDGVAAGLELLNSICAVHRPARCMVVSIGAVPQLVELLPELATECVEPALDILDALSAVPEGRMALKDCPRTIPNAVRLLMRVSEACTRRALSMLWTV…
ZmPUB52	GRMZM2G153127	Zm00001d039302	MAGPTPTCSAIVSHTAAFLAELVADPLLRRHLLSAAAAAGGGQQHPAATLQALSLVSDALDTAASCSPSPSSLRAAERLLRSLPAATPLSCLLLALARAARRGAGAAAAVLDLFALDPALARHELAPAAFEALFAPRLLPVMRHFAARRAAAAARTKGEEGGSDEATPMRVLSLMSGAQAQEMRALEREYDKVLDANCRAYALYLKRILEAGEPSSPAVSSPLPQPLPPPELVFGVEDDDDSRGDEDTAPENDESAASSQSELRDNPMWAETEEQPGDLYPRRQGSVKGRRDLLRPPSLYPQRVPPHLIVQQQQALPVGRGSPASRLRAEHSRSRSPATPSDDSMEESSSELCAAKEEKIAASPLSSKQPRPRADAGQLSPEPASFPVRCDAAAVDPLQ…
ZmPUB53	GRMZM2G159247	Zm00001d049695	MSNWFARAVERIGRARHPNLVTLVGACRSARAVVYELVPGGSLEERLDPGGGSGSAAPPLPWHAWCGVAYGACSALAFLHSTLPRPTVHGDVRAANILGAGGQHAARVVMQTGRPRHARARGEARAAPPQRRGWAVLGPVVPRCDGGAKPARDVYALGVVLLWLVTRRPAFLARKAAREAVDGRASWQEVAGGWPTERAREVALLGLRCCGVDVEAEQRLRLPAALLLEEARGVLEAAVSAKPSRSPSSLSESDSAPSYFLCPILKEVMRDPQISSDGFTYEAEAIREWLRSGQGQRWHAHHSQADEILGAEEDFALAPRRGWPSKEGASSKEAAGA
ZmPUB54	GRMZM2G160304	Zm00001d034607	MASPAGANSGASSSRGTPLPLPFPFPAAAHFPSRGAGPFLSQHYHPPSTSDGDDEVEEDEGSMDDGSAEEDDAELSDGGALGSPRRRAFSAPGIGRMEINGGNGVRSIQEGQQWHLCNHGIEIGRPSPGGDEPGTIPRDVRVENGHGVVGRRDGGPASSYWDLLRAHLSDPLTGVLMDDALILSCGHSYGSSGMQHVYRMKACGKCGMPITEAAIRPNLALRLAVQAFKREEDSAKSLKRRRERLELR
ZmPUB55	GRMZM2G160370	Zm00001d016225	MRRLALLSALLDSLLLLLADEGEAAFSDAANLCFRELYVVLFRADLLVSYVASAGRAWALLRAPQLAASFRDLDAELAVVLDVLPAASLRLSWDAAQYLDFLRARCRRRAPAHYHDPAEAALGDCLLAALRHFELGQPPDPSMLRSLLRQIGISDAASCRSEIEYLEEQILNQEEDADLPLIGGVVALLRYCLFSLFDPSNTKSLRVWLSVGNRQRPLSWSCSDDTSFSVPKEFSCPISLDLMRDPVVVSTGQTYDRPSIIQWIEEGHSTCPNSGQALADNRLVPNRALRSLISQWCGVHGFQFDSPESNEGMIECVAVSCSSKAAIEANKATARILVKMLMEGSDNAKPVAAREIRLLAKTGKQNRAFIAELGAIPLLCRLLLSSDWMAQENAVTALL…
ZmPUB56	GRMZM2G168980	Zm00001d017671	MEEEPPHLFLCPISMELMDDPVTVSTGVTYDRRSIERWIFGCGRTTCPATMQSLANLDLTPNHTLKRVIGSWLDRGSPSTSASASPSASSLSSPAHELATPLSRILEAERLRSALAGLDETPFKVTALKNMRACMAGDVAMQCEFVSSGGIQAAGRVMAQALAESGAGGDFSAFTACEEAAAVLALLPLADAASVGLLLAPEHMRPLMALLQRGSAEARLHAMDIVTKISNAGAGDWTARVEVDDVLKSLLELLADEVSARLSSRALDVLLDVVELSRVGPTKAVEVGAVHVLVELLANADDRHDAERILLLLKRLCKCPEGRTAFAEHDLSVAAVAKTMLRVSELATQLAVKVLWLVSVVAPSEKVLEDMVLTGAVAKLLGLLHVESPPATKQKTVRM…
ZmPUB57	GRMZM2G169690	Zm00001d026040	MAMEEPPQLFLCPISMELMEDPVTVSTGVTYDRRSIERWFFKYGKTTCPATMQRLNSFGLTPNHTLKRVISTWLDRASSSSSSTPLRNNLAREKLPSLLASIEATPFKVTALKNLRCCMDGDVAAQEDFVAYGGIQMLGRVMTQALAESCAGGDFSAFRTCEEAGAVLATLPLSDDASVELVLKPECMKPVVAVVQRGSAESRLHAMAILAKISSASGADRDWTPGVDVEDLVKSLLELLSDGASAKLSSRALDVLLDVMARSRGARRAKAVEVGAVCVLVELLPDASRRVAERALLLLKRMCKCPEGRLAFADHALAVSAVARTMLRVSGLASRLAVSVLWLVACAVTPAERVLDDMLMSGGVAKLLALLQVENSASTKEKAAKLLRMHGAFWRQYPC…
ZmPUB58	GRMZM2G301512	Zm00001d053587	MASGGAPPTVAVAVRPGGSGSRLAARWVAAGLPGNGRATAITVVHVIPELSYEPSPTGERVPMPLVGREPAEAYAWDRRARAEEALLPFRRLYCCGLANVTVETVVVEGDGVAEALLRYIRESGVRSLVLGSASFRWFRRALSIPDVPESNRNLRIESISHETFALSHRSLLFDNFGDDEAQSDSFSQSHSSHSASNVVSSSESSEQVASGSSGVNYAATEGSKNYDSLSSWGEDPWVASNSSEECQSTDDVSKLRKELQETLVVYDKACANLVSVKKKIQVLSIECSEEARKVEHALEWEEALKQTVSDEKAKQLEVISEVEQAGKSFTREAYSRYKTEMAASMICQDKVQIVDAILTKSRSCRRYSKRDIELATDNFSEERKIGEGGYGNVYRCTLD…
ZmPUB59	GRMZM2G303964	Zm00001d016719	MNTRLSAEYQGLEVKVPSLFRCPISLDVMRSPVSLCTGVTYERASIQRWLDSGNTTCPATMLSLPSTDLVPNLTLRRLIALWASTAAPSSPSSSSSPAVGPTPAAAAAELLRRVADPAADPCPPLRKLAAFLSDDDVDEFDKNALARAGGAAETVASVLRRAGREPAEAAVRVLAAIAASDCIEEESKRRVAAALAADAPSTAAALARVLRSATSLEARVDAARLVESLLRNAAPGARATVADSEELLGELIRLVGPADDKGGLDRQAVAAGLSCLAAIAATRRARAEMVRLGAVPAAVRILEADAGSPSQALRVLEAAVGCAEGRAAVCESAGSAVPVVVSKMMKGGMAGAEAAVSVLWAVCHRYRDRRAVAAAAACESGLTKLLLLMQSGCSPAVRQ…
ZmPUB60	GRMZM2G304010	Zm00001d024672	MEAWPDDFRCPITLEVMTDPVILPSGHTFERRSIQSWLDGGHLTCPVTNLPLPPSPPLIPNHALRRLIAAVSPSAAASLVPAEGGAHARQEAVSAAAAVPARPASPVPALLRLAKSGAAGRKEVLESGSAAVLLRHAEAGDEAAARALLHLSLDGDDTRVGLVADGAVDALSAAVSRGGAAAASAATALTSLATVDVNKCTIGAHPSAIPALAGLLRRGGPRERREAATALYELCKLPENRRRAVREGAAPALADFAAAGSARAVEVLGLLARCREGRQELCRVPGVVSVLTGAAGSGNARAIEQALLVLNWICSESNELALEAIKLQAFDLCEALVNDDNCKIAKNAVDLARTLEKA
ZmPUB61	GRMZM2G305822	Zm00001d046364	MGLILRLQDVPFTILKTVPSSCNIFVVSRRRLTIKIANQARSSKPNASIRIQSISHKAFDQIQRDWLQDKQALNNLADDEIPKYSENSISGSFSQVCSSISTSSIAVKSSESHRRGFLGSLGRRTPGRERNKDFDAIGQLKEVHYVALSSVEEYQHIDEEEKLRKELKDTLMMYDRACGNLAHASKKIQLFSSDCCEDVNKVQDALQREEVLKQTVPDEKNKHLEAIGAVEMAKNAFTHETYSKHQAENAKAVDALLSTGKSCRRYSKHEIELATDYFSDAKKIGEGGYGNVYRCTLDHTEVAVKVVEQDSINKIDEFLREVEILGQLHHPNLVLLLGFCPEIGCLVYEYMENGSLEDLLINDKGQPLHWFLRFQIIFDVACGLAFLHGTKPEPIVHRD…
ZmPUB62	GRMZM2G314412	Zm00001d002541	MAPPPPSLLRELLTADGFKNRRKPLDSSAPPTSRAASMPLQHRRPGKPPSRSQSDVLTRSRLRQANADADDGSRDAAGAERRRAATATRGLSASLTSVRKVHSNKGEGDSGSGAGARRGASASDPSAVPALDESALTALISLAAGPLKRFALDEAFRASLRAGCASCLGDSSHRAVLDLRVQSQTVERAAREGLDPRELKRASLRLHEVASLQGKDADAVTAAGVPHTRLAACAHLYMSAVSKLQKRDHSAAVHALEAFCLAPREARTVLLPALWDRLFRPGLSHLRTWRDRESASASADERVEEVEKVFLGVLDDGTRALACYYRDWLLGRTDAMALPDVPAPPSTVHPSTPRCSASTSYDISSEVMFGSGSSSLAKFAYDDIMRASEEIEEEEEAVY…
ZmPUB63	GRMZM2G315431	Zm00001d020332	MPPPPPTGEPKRRRLLSLMAVYPCESIAPAPLFSSLLALAADLASQGLGADAGAFPVLRRGLRQAVRIAGLLLAFLEEVQDVSVTKTAPLPSSAVLGLTELHVAMQKLRLLLTDCARRGARLWVLVNAGLAASELRVILGSVAAAMDALPKDVVDASVEAGELARLMSEHAWRVAVRPDASDERAARSVRSILEQFKSGVSPDAEDARRVLEHIGVRSWTECSEEIAFLEDELRTRLDGAGGDSSSDAVLINSLMAILVYCRVVLFDQTDANPKADAASRPARCPDWLRPEMLQCPIALDLMTDPVTVSTGQTYDRESITRWIKAGCHTCPVTGERLRTADVVPNAALRGIIERMLLSNGVSLPDPSSSGHRHGALGNTAVPFGPAAAGAARLAVAYVV…
ZmPUB64	GRMZM2G324540	Zm00001d014078	MICAISGEVPDEPVVSKKSGLLFERRLIERYIEDHGKCPATKEDLTMDDIVPVKTNTIVKPRPLQAASIPGLLGIFQNEWDALMLSNFALEQQLHTARQELSHALYQHDAACRVIARLKKERDDARALLAQAERQIPASVAGAAPAAVVSNGKRVIEDEIGPDGKKIRPGINPVMIDELTECNAMLSAQRKKRQVPPTLAPIDALERYTQISSHPLHKTNKPGILSMDIHPSKDIVATGGIDTNAVIFDRSSGQILCTLAGHSKKITTLKFIPRDQLFVTGSADKTVRIWQENENGNYNCVHTLKDHTDEVEAVTVHVTQKYFVSASKDNSWCFYDISTGSCLTQVGDASGQEGYTSASFHPDGLILGTGTTDAVVKIWDVKAQSNVAKFEGHVGPVTA…
ZmPUB65	GRMZM2G331260	Zm00001d019806	MVLTVFICPISLEPMVDPVTLCTGQTYERANISWWIALGHRTCPTMMQELSDDALTPNATLRQLITAWFSRRYTRFNKRSADFHGRATDLVHGL
ZmPUB66	GRMZM2G347102	Zm00001d039722	MGEKLLKTFQDVTVSLEQALAGILFDELNISNEVREQVDLVHTQFKRAKQRSDSCDDDLFNDLMSLYNSSSSASVDVDILRWLYEKLQLVTIYDLNHESLTLHEMASGGDPSGIVEKMSTLLKEIKDFVQAEDPEMGGKSFPKGNSACPVIPDDFRCPISLDLMKDPVIVATGQTYERGKRDAATALFNLCIYQGNKGKTVRAGYYQNYSWRLKVGCCQKWISKEQGKCCCCYGASMKWGEQQQQHLAEAQEQGIVSLLEELADESGTERGKRKAVQLLERMNRFLKQQSQAQAKAMAQAHAQAQAQDHAQAHARAQAQA
ZmPUB67	GRMZM2G349344	Zm00001d002693	MANAGTGRGGQTPESTHQHTLRTAVSNTREAAESPPLAVDDKIFVAVPEELKHGKSNLLWALHNLARDASSSRIAIAHVHVPAQMITTNCSTVPEEINLSDYRQINILCTKFCHEVNCDIVAIQNDDIANGVINLISLHGIKKLVVGAASDKKYSKTMKAPTSNTALKIMEGAASPCKIWFTCKGSLIVVKGGNADTPTVPSSQNTAPLPVFNISSQMRSMMIHNSKDKASSSNLSMANDMGESRTDVPCSLYENAGDTLLQSFEDVESTFKGKPRRLRSLEDFTVDSGRSQTQNSDSSCPPNDGAASISRTAVVDNDNISEVASNMHLSTNNSYDHISPTPHDLDKLKETLTKIQLLEKEVQEECNKQQNAERELQSALQKSKELEKSYMNELRQQKA…
ZmPUB68	GRMZM2G351387	Zm00001d041548	MAGDRGRGAAERVDAAVGAVGSGGWEFRNAYRRQLLALSRRIRLLGPFAEELREARRGSAEQEEQERALAPLADALEEALDLLQLGRDGSRIFLVLDRDEVMKKFHESIAQLEQALCDFPYDKLDISDEAREQVELVHAQLKRAKERVDMPDDEFYNELCSLYNKSHDPSAELDILGRLSEKLHLTTIADLTQESLALHEMVASGGGNDPGEHIEKMSMLLKKIKDFVQTQNPETGPLVTAKPMGSNGKPRPVNVPDEFRCPISLELMKDPVIVATGQTYERALIEKWLASGHHTCPSTQQRMPNTTLTPNYVLRSLITQWCEANGIDPPKRPTQQPDRPTSSCSSSERASIDALLSKLCSADPEEQRSAAAELRLLAKRNANNRICIAEAGAIPLLLS…
ZmPUB69	GRMZM2G361100	Zm00001d003624	MSIPHLFRCPISLDIFTDPVTLCTGQTYDRPCIERWLAAGHRTCPVTMQPLGDAALVPNRTLRHLIERWLSADHQISDATTPAAAAATSDDNAEEPSLAALKRCLQSGAGSGAKVAALKKGVALASESDVGRACMLQLGFLPVLLQLVFHAPTTRDLSEQEGLALQCALTLLPSSPASPQHGCLNMLKTEASLTSFVGLLARGPAAAKAGLCRLLETIATAAATRDLALAAAASPRVWQALLPLLRHDDERVSVAAVRAVAAICCAAEPARGSAVHHGAVPALLGCLAWASAGKGRGAAAWSALAALEALAASEAGRRAVARDPGAVRSLVRHVFMMSSSNEGSEHAVAALLAVCRESRAARTEAAAAGLVTQVLLLLQSQCGTRAKTRARSLLKMFKSM
ZmPUB70	GRMZM2G373329	Zm00001d029847	MAAAVVDKVFVALPAEVKAGQSTLAWALDRFGGGGGGRTTVVIAHVHVPPQMIPVMGVKFHSSKLSPEQVKLFRRIEHERVDKQLDGYVRQCSKMKVKCEKLVFEKDDVVAGLVELVVLHKVTRLVIAAAADRQYSRKMDRPKCRTATEIMQRADPSCKIWFVCKGQLICTRGVEEEVAPSATPFVPDDLDHQALQLVVSHQKEDEAKSELGLYDELKEACIAAENLMKRALNESSRRQKADGEVASALQKAKEYQELYFEETRKREELEGALARAHREIARLMQAKQVFVVERNTAADELQEAMSERSSLEGHDVDEDAVLRTAGGQATEQQEEEEEHVQTQHDLGTGERDLELEARLNQSKLAAFSPSSVIQSPYDEDRVPACFLCPILQVWVLALH…
ZmPUB71	GRMZM2G376085	Zm00001d042608	MEESVPMSVISSISNFRTLSTSSVVETELVKRYCRKINEILGLLKLVLDEVIPQISLDDRMLEGLAATINDAIKLVGSWDLMMSKIYFVMLVESLITKMQNYVLEVCQVVNSEVTPPETNRISVYLEKIKQFQCDKIMGIIKEASRDIAGKFTPKSETLTKIQVSLSLSTNQELLMEAVALAKIRTRVDAEDSSELDGINHISELVNHMLEKHVEEKQMHSINGVPIPADFCCPLSLELMSDPVIVASGQTYERVFIRKWLDLGYNVCPKTRQTLGHSNLIPNYTVKQLIENWSEVHGVVLPDPVKLLSLNFSVSLKPINGRTSDKSPFSENSSRENKFGSPDHISSDDSCHPNLLHENFDSDDQISKASSSEDTDDSETGPPKLLVASTEANKLMCNA…
ZmPUB72	GRMZM2G389462	Zm00001d014845	MLPWSIFPRQAPGGDSEPEPEAYPSEQLSDEALVEDLLAALAAARSFQEFRRSQRKESFGLQRWLQLVLPLIQEIREIAPSLSDDAYRRLALLGRAFHAARRLLRCCHDGSKIFLSLESEAVLGRFRAVYEKMNLALDGMPYSEIGISDEVKEQVELINAQLKRCKKRSDTQDMELSMDFMMILQNKDGNADRAILERLAKKLELQSLADLRAETMAIKKLINERNGQQPESTKHIIELLNKFKEIAGIDEKNILGDVSIPKYLEKCPSLMIPNEFLCPISLEIMTDPVIIASGRTYERRSIKKWLDAGQRTCPKTQQPLAHLSLAPNFAVKNLILQWCEKNKVEIQKGESEPVAEQEDRKEDIPKLVKDLSSVHLDVQRKAAEKIRALSKENPENRAL…
ZmPUB73	GRMZM2G389789	Zm00001d003229	MERLEVDGDFIAAGNWKLHGALCNELYTVVREVLDAIPPFETTRSGCSPGLLALSSLRISVEKAKNLLQYCSESSKLYLAVTAESVLTKFENSRQGLLESLHQVEETIPEAVGSKITMIAQELEKAGFVLDQSEKQVGDEVSELIQNEPKSNGFLDENELEFLHQIAFRVGITSSVAALTERRALRRLLERAHAEEDLKKESIAAYLLHLIRKYSNIFKSETNDSTNSLCSSPSCSSSKLSSSTDLHGNCQILEKRLPSVGSLSPKQIGGLSGTGSMPLPPEELRCPISLQLMYDPVVIASGQTYERACIEKWFHSGNTTCPKTRKQLSQLLRTPNYCIKGLIASWCEQNGVPVPAGPPESPKLEHLSISSLESTTCAATDGANTNTVLFEDTTAKDDA…
ZmPUB74	GRMZM2G406758	Zm00001d044773	MATGTGRPWWAPAPPAAARSAPLFPSPPSSFTADPPAEFLCPISGTLMADPVVAPPGQTFERACIQACAALAFSPPTVAVDLSESHSCSSAPLVLIPNVALRNAILNWCDRLALPHPSPMSPDTAHDIVRRLMPQDRQRSSLAQRPQPQVQQQPSSRQRGDALEEEIMAALGTEGATPAEQASAMALLRQATRENREVRRQLCTLRAMRGEDDEAPAMDSGLLGRQWDDGSVVSEGLVSIRRPPPHRSNHAGPSGSNTTQF
ZmPUB75	GRMZM2G425965	Zm00001d005699	MGAARPRRWKLPFHRTTSAPCSPSSRSSAPPPGPASPARSEAWVAQPVPEAFLCPISGALMADPVILPSGNTYERACLQACAELAFLPPGAEAGGLRTVIPNAALKAAIGTWCARSGRAGPPPPPLSAEAARQAVLRAMPPAAARTTARRVAAVMAASTSNSSTSSYGSASEITAAEDEAEAEAPADPLEDDVVGKVMRADDGSGGVVAAAMGALREATREGAERRLALCTPRLLGALRRVLLLPRHAAARVDAAAALVNLSLEPGNKVRIVRAGAVPALVEVLRSAASAPEAREHAAGALFGLAIHEDNRAAIGVLGAVPPLLDLLASRAHPPRARRDAGMALYHLTLAAVNQSKVARFPGAPKALLAVASGAADPGPVRRLALMVACNVAACAEGRN…
ZmPUB76	GRMZM2G433433	Zm00001d045397	MIGKGSYGTVYRAKLRHTVAAVKVLNSPEGCGTQQLQQELEVLGKIRHPHLLMMLGACPEHGCLVYEYMENGSLDDMLQRRKQNSSPLAWFDRFRVAWEVAAALMFLHSSKPEPIIHRDLKPANILLDGNLVSKIGDVGLSTLLPVPGTGGGGQDVPSTMVKDTAPVGTFCYIDPEYQRTGVLSMKSDVYALGIVLLQLLTARPPVGLAHAVETALEEGRFADVLDAAAGQWPLGEAQELAVLALRCSEMRRKDRPDLNGRVLPALERLKDVAAKAREGAFQGHAAAPPSHFICPILQEVMVDPYVASDGYTYDGKAIELWLSTNETSPMTNLRLPNKSLIPNHSLRSAIMDWRSRSK
ZmPUB77	GRMZM2G452016	Zm00001d045632	MLARVAAEIAALPEPRGPMRRLCGDLARRIRLLAPLLQHLQDRDLDDALRLADALGAARDLLRAVHDGSKIYQVRAVALLAPQSNSIQPMNEHHHEPTNQAMQGDAVLQRFATVNSHIHLALDALPYKTFDLPEEVLEQVDLVHSQFKRAATTAAPPDAQLSKDICFALADKAFDPRVLTRISDKLQLHSMADIKKESLALHEMVISSGGEPDACVDEMSSLLKKLKDCVVTEAPTTETPNAQSTSIKHTSPIIPDEFRCPISLELMQDPVIVSSGQTYERSGIQKWLDSGHKTCPKTQQLLSHTSLTPNFVLKSLIAQWCEANGIELPKNKANSRDKKAAKSSDYDHAGLVSLMNRLRSGSQDEQRAAAGEIRLLAKRNVNNRICIADAGAIPLLVNL…
ZmPUB78	GRMZM2G471733	Zm00001d000381	MWIRDLQLAFGNLSVIAALKFSCINVLDAICKNTGLQFKYVTWQLQAALANLPHSCFEISDEVQEEVDLVRAQLRREMEKNGGLDVTVFMKVHDILAQIDNAAPQSQQPHQQPEQPQMEKFSNDDLELRNVVLLVSEISGLSKPDMSKIVSDLIQGLENVETPESPKPDNVDRQPPSDETKGSSEEVKKSDSVAIPEDFRCPISLELMRDPVIVSTGQTYERAFIQRWIDCGNRTCPKTQQKLQNLSLTPNYVLRSLILQWCEEKGMEPPSRSKSDGSPLEVAGNRLAIEALVRNLSSSSLDDRKSAAAEIRSLAKKSTDNRILLAESSAIPALVKLLSSKDPKTQEHAVTALLNLSIYDQNKELVVVAGAIVPITQVLRTGSMEARENAAAAIFSLSL…
ZmPUB79	GRMZM2G475702	Zm00001d050308	MNAELSASELRVLLGSVATAMDALPGDVVRASADAEELAGLVSRQAWRAASRLRPDPEDDRAARAVRSVLARFASGVSPDAEDARLVLACVGVDTWLDCSEEAAFLEAELLERLETGSDSDNDNDLVLIGGLMAFLLYCRVVLFDRIDDSGKAATANRLPPRWAAGVNLNLEALQCPITLELMTDPVTVATGQTYDRASIKKWIKSGCRTCPVTGERLRSAELVPNVAARAVIEQLLLSRGVPLHEPSSKHRCAVDKTATPFGAAAAGGVRLSAAFLMARLSSGAPEDQKKATYEARKLSKRNVFYRACLVEADAVPWLLHLLSSTDASVQDNSVAGLLNLSKHPAGRRALVEAGGLGLVVDAVNVAAKVEARQNAAAILFYLSSNLEYCEEISRMPEA…
ZmPUB80	GRMZM2G476914	Zm00001d028294	MPQYQELPCGGQVLDIDTALKDGILGGALEPEDAAAGDAGKQPVELRKMMDELDAAGDGGGDEAVPAVFICPISLEPMVDPVTLCTGQTYERANISRWLALGHRTCPTTMQELWDDALTPNATLRQLIAAWFSRRYTRFKKRSADFHGRAADLVHGLRGTAMPRRQALKGQARVAALRELRALATAHQSVTKAIAEAGGVVLLTSLLGPFTSHAVGTEAVAILVSGVPLDADTKAALMQPAKVSLVVDMLNEGAADTKINCVRLIRILMDERGFRPETVASLSLLVGVMRLIRDKRHPDGVVAGLELLNSICAVHRPARSMVVSIGAVPQLVELLPELATECVEPALDILDALSAVPEGRTALKDCPRTIPNAVRVLMRVSEACTRRALSMLWTVCRMA…
ZmPUB81	GRMZM5G811633	Zm00001d050712	MPASVPLCLGLDTAGVQVPWYFRCPISLELMRDPVTVSTGQTYDRSSIESWVATGNTSCPVTRAPLADFTLIPNHTLRRLIQEWCVAHRSMGVERIPTPKQPADPDLVRSLVAQGPGLPALRRLRALARESDKNRLVMATHETRAALLEAAFGSGSGAASEELEAEAMAVLALVGLGEEEAVEVVGREERVARLGKVLAGGGSLEARVNAGAVVEAAALASGADARAVLGAAEGVMAGLVTLVEEKASARAGGCSERAKRKAQHLLKLLRSAWPTTDCTANSDDFLQHY
ZmPUB82	GRMZM5G821267	Zm00001d012146	MEAMEAEEGPFLANDAKLHAGICRAFHPSVSKLSTIFPFIEASRPRSKSGIQALCSLHVALDKAKGLLQHCADCSRLYLAITSETVLLKFEKSRSQLQESLRRIESIVTEDIGCKIVEIVGELEQIVFTLDRSEKEAGDELINLLQRNNKTNGSSDNGELEVFHISALKLGITSSRAALTERRALKKLIEKARSDEDKRKELVVSYLYNLMRKYSKFFRSETGDDTDSQGSSPCSPTVLGVDDMCSPYINGRAFGRQILSSQSFNSRFGSFNSRLGSFNCRRAAGGGPRSGNISVPPEELRCPISLQLMYDPVIISSGQTYERICIEKWFNDGHSTCPKTQQQLAHLSLTPNYCVKALIASWCESNDFPLPDGPPGTFDVNWRLASSDTEATGCVSVES…
ZmPUB83	GRMZM5G855994	Zm00001d044734	MSRAARAASRLVPEIPMLRRSSKQAAAAAEEVAVPAQFVCPISLDLMRDPVTAPTGITYDRESVEGWLARGNARCPVTGRPLRLADLVPNHATRRMIQDWCVANRASGVELVRTPKVPLSDAAAAEAVATVSAAARRGDAAACGAAAARARALGKESDRNRRSLVAAGAARALAAAFGRLAGERAGALGDVLAALTVFFPLDDEARRCIASPASLKSLVSAMSHGELPARAGAAVVLREVASSADAHTLEAVLRTPGMCDALVDLVRNPVSTQATKAALVTAYYLAAASDRAAARLAECGAVSVLVEALVDADKGTSEKALAALDGVLCADAGLAAARAHALAVPVLVKKMFRVSDMATDFAVSALWRLCRAGDAAAAACRAEALRVGAFQKLLLLLQV…
ZmPUB84	GRMZM5G891990	Zm00001d028623	MDDESKSAPKSDVNTDAGAEAAAAAAPLPPSSSETAETEARVEAADGESQVVERLVELVSEIAAISDFRNSYRRQFCNLSRRIRLLVPMLEEAKEAPTPLTVASEAALRRLREALHAARDLLQLGSSGSKIFLVLDREKIMKTFQDVTARLEQALAGISFDELNISDEVREQVELVHTQFKRAKERSDSSDDDLFNELMSLCNSSSSDSVDPDTLRRLSEKLQLVTIYDLNHESLTLHEMASGGDPGAVVEKMSMLLKRIKDFVQTEDPEMGAQASTATISTKDNSACPVIPDDFRCPISLDLMKDPVIVATGQTYERGYIEMWLEAGHDTCPKTQQKLANKSLTPNYVLRSLITQWCEANGIEPPKRPAQLRDAPLSCSAAEHSNVLELLQKLSSQNL…
ZmPUB85	GRMZM5G893055	Zm00001d032264	MGAERSRRWKLLPFRSLSLPPPAASKPKNRPQDVTVPPPRTTKEKGQEEVPADFLCCPILGTPLADPVILPSGRTYERACVLACAELGLSLGPDGVVAGNRDPPGGGVAAAIPNDALRAAVRTWCALADRAAPVAPSGEEAKVAVLRAVAAPGTQPPARSSSNLSCSSEGAPAPARSASNLSCSSEGASAASTSSSSSGRSSRDMAPVEVKVVRGKEAAKEEEVEHVRVADAEEEVVAKAVEAGDETAVEAAMAALRRATREGAARRRALCGPRLLASLRRVLLSSRHTASARADAAAALANLSLEPENRVPVVRAGAVPALIEVLASAASPAEAREHAAGALFGLALHEGNRAAIGVLGAVPPLLAALADRDRAPRARLDAGMALYHLSFAAVNQSKL…

## Sheet: Table S2
Table S2. The U-box family genes in Oryza sativa, including gene name, gene ID and protein sequence.
Gene name	Gene ID	Protein Seq
OsPUB1	LOC_Os03g31400	MASPSPAARPQRTPDEVEDIITRKILLVSLTPPSTPNPAVAYLELTAAELLSESRPLLALRDASERLLIDRLSLPDQPAGSPSPFAYLVSSFRRAADEARKISTIRDAALRARLAASIAHLRGLILSYARIVAGNPDTFPSPHNAPHPAAELLVFHLAEAADPLDPTPAPGAPPPPGFLDEFFANADYETVEPAMGELYGRLRQSVEKVSALGDFQKPLRVLRRLVGIPNCAKALVNHPRWIPKNQIMLIGEGRIMEISSVLGAFFHVSAIPDREFASKPDIGQHCFSEASSRRPADLMSSFTTIKSVMNNLYDGLKDVLLALLKNMDTREKVLEFIAEVINKNAGRSRMQVDPLKSASSGMFVNLSAVMLRLCEPFLDRMESKKDKIDVNYLFCNDRI…
OsPUB2	LOC_Os05g39930	MIALVGLLRYAKCVLFTAATPRPMDTKVDVDDDDDDDDAEPPSPPPDFRCPISLDLMRDPVVSASGQTYDRESITRWFGSGKSTCPKTGQVLANLELVPNKALKNLISRWCRENGVAMESSEPSKPEPAPVVTANKAALEAARMTASFLVKKLSVSFSPAAANRVVHEIRQLARSGNDTRAFIGEAGAVPLLVPLLHSDDTATQLNAVTALLNLSILDANKKRIMHAEGAVEAICHAMGSGATRRAKENAAATVLSLASVHSYRRRLGRNPRVVERVVHLVRTGPSSTKKDAIAALLCLSGERENVGKLVEAGAAEAALSAISEEETAVAVLASPPPPSSSSSYSSSASDGEILRSLHRLARDLAAARWCASWPSCGAARSGQGSARPPRWCCSAAAWA…
OsPUB3	LOC_Os01g60860	MAGNPAAAAPSSSGSSSVFLPPPSPSDGELLRPLHRLARDLSAVDTPAPFLRAAFASISRRSKLLAAAFDDLLLCGAAGELPRSASLCLREVLLVLQRFKAIVADCSARSRMRLLLESDEMEAELRELNHDLATLLDLLPVVELGLADDVLDVLALASRQCRRCSPAPESEEALKASVLSLIQEIEREIVPERERLEEILVEVGINDPASCSEEIESLEQEIGDRASEKWTASMIALVGLLRYAKCVLFSATPRPSDSNSKADVEAEDGEPPVPPSDFRCPISLDLMRDPVVVASGQTYDRESIDRWFSSGKSTCPKTGQVLANLELVSNKALKNLISKWCRENGVAMEACEASKSEQAQAVAANKAALEAARMTASFLVKKLSVSFSPDAANRVVHEI…
OsPUB4	LOC_Os02g13960	MDALRQFDLGQPPDHPSLQSLLADMGISTAASCRAEIDYLEEQILSQEEDTDLPLVGSVLALLRYCLFAVFDPSNAKALRDWPLSGNRQRLLSIGGGDDTSFSVPKEFSCPISLDLMRDPVVASTGQTYDRPSIIQWIEEGHSTCPNSGQTLADHRLVPNRALRSLISQWCGVYGLQYDSPESNEGMAECVAASCSSRAAMEANKATARILVRMLEDGSENVKAVAAKEIRLLAKTGKQNRAFIADLGAIPLLCRLLLSNDWMAQENAVTALLNLSIFEPNKGRIMEQEGCLRLIVGVLQNGWTTEAKENAAATLFSLSVVHNFKKLIMNEPGAVEELASMLTKGTSRGKKDAVMALFNLSTHPESSARMLESCAVVALIQSLRNDTVSEEAAGALALL…
OsPUB5	LOC_Os08g32060	MPAVCPCEDISPGTLLASLATLSADVADGCDVDRLPALRGGVGVAVRVAGLLREFLEEVRWAAAAELPGGSVLGMSELHVALQKMRFLLEDCGRKGARMWVLMNAEAVASELRVVLGSVATAMDVLPAGVVAASDDAREFAALVSQQAWRAAVRPDEEDSRAARSVRSMLARFRSGATPDAEDARLVLGRVGVASWWDCSQEVSFLEAEMLERLEAGGENDNDLVLISGLLTFLLYCRVVLFDRIDYGKADEPAPAPAPRAASYLARINPEGLQCPITLELMTDPVTLATGQTYDRASIKRWVKSGCRTCPVTGEKLRSADVVPNVAVRGIVEQLLLSSGVSLHEPSSKHRCAVDKTASPFGAAAAGGARLAVAFLVSKLCRGTPEEQKKATYECRKLS…
OsPUB6	LOC_Os09g21120	MSSPPPPPPPPPPPSKAKRRRLLSLPAVYPCEDIAPAPLLASLLSLAADVASRRAADVDAFPVLRCGVRKAVRLAGILLAFLEEVQDAAAAAALPSSAVLGLTELHVAMQKLRFLLADCARRGARLWVLVNAGMVASELRLVLGSVAAAMDALPRSVAEASVEAGELARVVSEQAWRAPVRPDGADERAARSVRSILDQFKDGVAPDADDVRRVLRRVRVGSWSDCSEEIAFLESEICARLDAGDENSNDVLVMNSLMTFLLYCRVVLFDHIDASKSQPAAAAAPAAARCPEWIRPEALQCPITLDLMTDPVTVSTGQTYDRASITRWMKAGCRTCPVTGERLSTADLVPNTVLRGIIERMLLINGVTLPEPSAAGGGGHRHGAVANTAVPFGPAAAGA…
OsPUB7	LOC_Os04g28100	MAKPAPAPAAGAREDEDAPALRRRLRRLVAAATAGAASESVLDEAAAALAALRDAEVGVGRKGVGGGEEAAAAAVPALFLCPISSGIMRDPVVIESGQTYDRRSIQEWFSAGNQICPQTQQVLSHTIVIPNHLVRTMISQWCTENGLTLPEIENQEQDHVTNSEEKTFDEIFVKITSSANSGGRKQAIKDLRLLTKRNSEFRAVLGQRPDSIAQMILARSTPGLQNDPQVLEDMVTIILNFSIHDSNKKIIGDDSEAIQFLIWALKSGDMGSRSNSAAAIFTLSALDSNKEKIGKLGAMDPLIDLLEHGSIIAKKDAASAIFNLCLLHENRSIAARSGIVDVAMRAIDDQSLVEESLAILALLSRNQEMVEIITEFNGTASMLRSIRESECKRSKENAM…
OsPUB8	LOC_Os02g28720	MAKSTPAAAAAAPEEATAAALRLRLRRLVAAVTAGGVGGGEAFDEAASALAALRDAELGPPPKDRPGAGAERRRSGHAEAAAVPEQFLCPISSEIMRDPVVLASGQTYDRRFIQEWLSAGNRTCPQTQQVLSNTILIPNHLVRSMIAQWCTENGIALSPLENQEEDLVTNNERKSFSELFDRISSSSNISEKRQAIKDLRLLTKRNSSFRAVIGENPDSISQMISAVSNPELESNSEVLEDTVTTILNLSIHESNKKIIGDDTKAITFLISALQSGTMEARSNAAAAIFSLSALDSNKAKIGESGAMRPLVDLLEHGSMTAKKDAASAIFSLCKLHENKSRATKSGVIDVVLKAISDESLTDESLTILALLSSDHETVEEIGETGGVPCMLHIIKDDQC…
OsPUB9	LOC_Os02g49950	MAAEAAAEIVREIAAVGAADLAAAAEPLRADCLRLARKVSLLSHLVAEVAEAGAGGGDADAADSWLGDLVRALQAARRFVELGRAPARPSRASDQDAVCNNVAVQFKFVTWQLQTVLARLPQSCFQISDEVQEEVDLVRAQLRREMEKKGDIDVNIFSKFHDILALHVSTVGSQSEQSHGQPDTPQMENLCNGHLELQNIIMLVSEISGVPKSDAERITSQLIEGLENMRVTDSKKPVSVSQSSDETKASPETHKKSDAVAIPEDFRCPISLELMRDPVIVSTGQTYERAFIQRWIDCGNRTCPKTQLKLQNITLTPNYVLRSLILQWCEEKGIEPPTRSKNDGAYLEVGGERVAIETLVRNLSSSSLDERKSAAAEIRSLAKKSTDNRILLAESGAIS…
OsPUB10	LOC_Os03g16824	MDEEAKPNPNADAAPAAAEAAASSPPPLSSSESAEGKDKEEEKEEEEEEEAGDLVEKLVELVEEIAAISDFRNAYRRQFCNLSRRIRLLAPMLEEAKEGPRPLPDVSYSALRRLREALADSRELLRLGVSGSKISLVLEREKIMKSFQDITARLEQALGLISFDELDISDEVREQVELVHAQFKRAKERSDPSDDDLFNDLVSVYNSSTSANVDPDILQRLSDKLQLATISDLNQESLILHEMASGGDPGAVVEKMSMLLKRIKDFVQSRDPEMGTPVNTTELSGKDNMASLIVPDDFRCPISLDLMKDPVIVATGQTYERGCIERWLEAGHDTCPKTQQKLPNKSLTPNYVLRSLIAQWCEANGMEPPKRAAQHHNAPASCTAAEHSNVVELLQKLLS…
OsPUB11	LOC_Os12g38210	MAGDRAEEEEGEAPPPEARAAAAVERVAAAVEAVAAGAGAGAGEYRNAYRRQLLALSRRIRLLGPFVEELRERRRGEGEGEEEERALAPLADALEAALALLRLGREGSRISLVLERDSVMKKFQGVILQLEQALCDIPYNELDISDEVREQVELVHAQLKRAKERIDMPDDEFYNDLLSVYDKNYDPSAELAILGRLSEKLHLMTITDLTQESLALHEMVASGGGQDPGEHIERMSMLLKKIKDFVQTQNPDMGPPMASRVLDSNGDSRPITIPDEFRCPISLELMKDPVIVSTGQTYERACIEKWIASGHHTCPTTQQKMSTSALTPNYVLRSLISQWCETNGMEPPKRSTQPNKPTPACSSSERANIDALLSKLCSPDTEEQRSAAAELRLLAKRNA…
OsPUB12	LOC_Os06g01304	MPKRVADEIAALPEPRGPLRRPCADLSRRVRLLAPLLDHLPASSSSSSSTPLADALGAARDILRKTRDGSKIDQAMRGDAFLDEFAGVNRQIHLALDALPYNTFHMPQEVQEQVALVHSQFQRASTRTDPPDTQLSMDLAWALTDNPSDPALLTRISHKLQLHTMADMKNESIALHNMVISTAGEPDGCVDQMSSLLKKLKDCVVTEDHANDALTTRSASIKHRSPIIPDEFRCPISLELMQDPVIVSSGQTYERSCIQKWLDSGHKTCPKTQQPLSHTSLTPNFVLKSLISQWCEANGIELPKNKQNSRDKKAAKSSDYDHAGLVSLMNRLRSGNQDEQRAAAGEIRLLAKRNVNNRICIAEAGAIPLLVNLLSSSDPRTQEHAVTALLNLSIHENNK…
OsPUB13	LOC_Os06g51130	MGAAVAEAEPSGRQLSDGDLLEELLSTANAARAFHEFRQSQRKECFNLLRWLQLLLPLVQELRESAPALSDDAYRRLALLGRAFQAARRLLRCCHDGSKIYLTLESEAVMGRFRGVYEKMNMALEGMPYAELGVSDEVKEQVELISAQLKKRSKKRTETQDMELAMDLMMILQSKEQDANNADRPILDRLAKRLQLQSLADLRAETMAIKKLINDHQSDSTNQIVDLLHRLKAIAGVDEKNILGDVFIPKYLEKCPSLMIPNDFLCPISLEIMTDPTYERRSIQKWLDAGQRTCPKTQQPLGHLSLAPNYALKNLIMQWCDKNKVEIHSGDPPPEPPEDPKVVIPTLVKDLSSPNLDVQRKAVKKIRTLSKENPENRLLVTDNAGIPALIGLLPYPDKK…
OsPUB14	LOC_Os08g37570	MIPNDFLCPITLAIMRDPVIVATGQTYERRSIQKWLDSGERTCPKTRQRLSHMSLAPNYALKNLILEWCDKNKVELQKREPEPVAEQDDEHQRGAEDIPSLVEGMSSIHLDVQRKAVKRIRMLSKECPENRTLIADSGGIPALIGLLACPDKKVQENTVTSLLNLSIDESNKRHITKGGALPLIIEILRNGSAEAQENSAATLFSLSMIDENKLTIGRLGGIAPLVELLQNGSIRGKKDAATAIFNLVLNQQNKVRATQAGIVPALLKIIDDKALNMVDEALSIFLLLSSNAACCGEIGTTPFIEKLVRLIKDGTPKNKECALSVLLELGSKNKPLLVHALRFGLHEDLSKIAKNGTSRAQRKATSLIQLARKCY
OsPUB15	LOC_Os08g01900	MENFSPRTLLNSILRITVLTSDGSTARPKPIQKYCQNVCDISSIVSPLIEDLCESPEEQLNEVLRELGTAINRASGLIGNWQQTTSKIYFIWQIESVISDIQGCSLQLCQLVNSLLPSLTGRACTCIEKLQDINYENMFDLVKESSLELVETDTTSPENLSRLSSTLSLSTNLEFYMEAVSLENLRARAMRSENREEMDLADKMIPLVNYMHDHLLRETQLLSINGVPIPADFCCPLSLELMSDPVIVASGQTYERVYIKLWLDEGFTICPKTRQRLGHSNLIPNYTVKALIANWCESHNIRLPDPMKSLKLNFPLAASALQDSSTTGSSPLHPTVAAKGNIPGSPEADLYMRSLNRASPPHSVVHQNSHAHVNRAGHEASIKQSSENANGSASDVSRL…
OsPUB16	LOC_Os01g66130	MDSVSLSLLDSISNFRVLSSSNASKTELVKKYCQTMDGILDHLEVALNRAFPQITPDGELSKVLEELGATINEATELVGGWNQMMSKIYFVIQADSIIAKMQIYVFELCQIVNSLMQIESMHLEDLEHDSCGKISDVIREASRALAGEVMPNSEEFGKIQTTLSLSTNQELLMEYVALVKVKTKGNHEDNKEMDDINDIVELVNHMLDKHVEEKQTRSINGVTIPADFCCPLSLELMSDPVIVASGQTYEHVFIRKWFDLGYNICPKTRQILGHTKLIPNFTVKQLIENWCEVHGIMLPDPVKLLSLCFPVSLNITDGSASADKSGSPEHCQLVAALHPKAQCASDDSHHYNLIHENSDSDDRVSSFGDTDDSEPDSLRLSTETTAANKSLLDEKTDRS…
OsPUB17	LOC_Os08g32610	MGAPRARRWKLLLPPFHSAKRKPPLPPPPPAPVAVAPAPGKEEEEEVMPEEFLCPISGAPMADPVILPPGRTYERACVDACAGLSLCPPGASAATAAAIPNDALRAAIRTWCARHGRAPPAPPSAAEAREAALLRAVPAAAARTTTVAAMVPARSSSNLSCSSRASAASTSSSGSSSEMATVEVPRAKEVAELRVAEAEEEMEKEKEVAVLRVAEAEEEKEVAVLRVAEAKEEEEEVVMVVAKVVEKGDEDQVEAAMAVLLRETRESEERRRALCVPRLLAALRRVLHSKRHTPKAHADAAAALANLTNEPENRIPIVRAGAVTALVEVLSLGTASPEACEHAAGALFGLALDEENRAAIGVLGAVQPLLDLFTSRDHAPRARRDAGMALYHLSLSAVN…
OsPUB18	LOC_Os09g21740	MADPVILPSGQTYERACLQACAELAFLPARMGSASDAVIPNAALKAAIGTWCARSGRVVPAPPSGDAAREAVLRAMPPDAAKSVRTRRAALASSSNSSYSSPASAASTSSYTSSSEIIPAEDEVGVKPVKEGTNKDAVREQVEMAVDPLEDVVVAKVMDAEEEEEVVLAVAGLREATRESAERRRALCTPRMLGALRRVLLIPRHASARVDATAALVNLTLEPANKVRIVRAGAVPPLVEVLRSSTSPPEAREHAAGALFGLALNEDNRAAIGVLGAVPPLLDLLTSPAHAAPARRDAGMALYHLSLAAVNQSKIARFPGAPKALLAVASSAAERMPIRRLALMVVCNVAACTEGRAALMDAGAVAAVTAILSHDTRSAELDEWCVAAMYAMSRGSLRF…
OsPUB19	LOC_Os06g13090	MAGAAAAAAATPPEFVCPISGELMADPVIVPSGETFERGCVEACVALGFTPAALPLSVDLAASPPPALIPNANLRKAISSYCDRVGLPRPLAVSPEEARGIVRHLMAMREPGRAGGVNGERFESSSSSSPEFAALGLTLEEAVLVRLLDDEPSRQEGALEALKQTLRGGENGVRRALCTPRLLDGLRRLMGSGHEGVRVSAAACVVNLSLEPANRVQLVRAELVPVLVGLLAAASPELRDHAAGAVYSLSIEERNRIPIGVLGAVPPLLRLLASAADGDRARRDAGMALYYLSLDEMNRSRLARSAGAVAALVGAAGDAALRRPALMVMANLAGCGEGREALIDGGAVAAVAGLMRRATVAPGSTEEEYCLSALHGMSRGNVRFGGLARAAGAGEVLRR…
OsPUB20	LOC_Os06g13080	MATAWPRWRPSSPPMPSSSSSSPSSSFTADPPAEFLCPISGTLMADPVVVPPGQTFERACIQACAALAFSPPAVAADLSSLPPSASSPLVLVPNVALRTAILNWCDRLSLPYPAPLSPDTARDVVRRLMPSPPPPPPRSQAPPPPPPASSVRTRSYYSDDLVQQQQEARREGGSTEERIMAMLGAGPAEQEAAMALLRKMARENREMRRELCTPRLLAALRPMLLSGDAGVQVNAAAALVNLSLEAENKVRIVRSGAVSPLVEVLRSGHPEARDHAAGAVYSLAVEDENRAAIGVLGAIPPLLELFACAGAAHLARREAGMALYHVSLSGMNRSKIARTPGVVRTLLAAAEAARDDRANEADAAALRRIAVMILANLAGCPDGRTALMDGGAVAAVVRL…
OsPUB21	LOC_Os02g49520	MLLVVSGDVRQQNFNESGAAIMERQTARRTPSSVTQMPEFPPACVNLAKELTARCRARALQLTDDEILSITQDLESVIENLCDYIGRVPTSALGSNAYTDGAVKALSVRGFLEDDMLTNAVNSMPNRKYFHDSNMPRLVEFLQGMYHESDEFGGHLFSSLPEVSEYIEPLYDALFCPLTNQVMTDPVLTESGVTYERRAIEEHFERFADSSENVICPVTKMPLQSKTLMNNASLKSVIAEWTMRNEAMRIRIARTALSLSSTEAMVLEAIHELKSLAKLRGKNREQMHKIGVTRLLARLLDNHNVQIRHSALELLCFLVEDEEGKDIIGKTKAIARTIKLLSTNGTDERHAAISFLLELSKSQLLLEDIGSTAGSILILTTMRINDSDDPIAAQKAGEV…
OsPUB22	LOC_Os06g16410	MELQRVQNSTVNVMHVMEYLAANVDLAKDLVMRCSAVARELKNDDLLGMTEDLDSVIKNIGHELSRIPASAFGSSRFPDGRADANLQIAGHRPRYCDHNSCDGYSEADMSIIPANSRPRRRTLHNSDMPRLVDFLQGMYHESHDIGAHSFNSLPEVAEYVEPLYDSFFCPLTNKVMVDPVTTGSGVTYDRKAIEEYFEKFADGSEPVVCPVTKMSMQSKALRSNVPLKSTIAEWIMRNEATRVRIARTALSMASTEAMLLEAIQELKLLAKIRRKNREQMHKIGITKFLPRLLEHKDGLIRCDSLDLLCLLAEDETGKEVIANTRAITRTIKLLSSNSPDERHAAISFLLELSKSELLLENIGSTSGSILMLTTMKFNDSDDPVAAEKAGEVLKNLENC…
OsPUB23	LOC_Os12g17900	MAEGQDGYFDSSTDSLRVEPIYESFLCPLSKQVMRDPVTIESGATFEREAILKWFKDNGSGGRRLVCPVTNKELSSTELNPSIALRNTIDEWMHRNEAAKLDVARKSLTSDCSEGDILQALEYVAEICQRSRSSRHLVRKVGLISLITDLLKNSSPKVRQKALGSLRFVAKNDNDNKNEIAAGDNIRTIVKFLNHGHSQEKEQAVSLLYELSEYKPLSEKIGSVSGAILILVGLSSSKVENLLTVDRAEKTLENLESCEKSVRQMAENGRLQPLLRLLLEGSSDTQLSMAAHLGELVLSNDVKVLVAQTAGSTLVNIMKSGNREAREAALKALNQISSYDTSAKILIEAGILPPLITDLFTVGSNQLPMRLKEVSATILANIVASGASFESVPLDHNRQ…
OsPUB24	LOC_Os03g45420	MAGEGVEMSEEEGAFEAFVCPLTKQVMRDPVTIETGQTFEREAILKWFRECRDNGRRPTCPLTQRELRDTEVSPSVALRSVIHEWRARNEEKDLDRACASLVGGFAGHAGDEEEEESALRALVHVSQICQRSAASKDLVRRRGVLRAVAEMLKSGSRRLRLKSLQVLRVLVEDNDDNKEELGKGDTIRTIIKFLSNEHVQERELAVSLLHELSGHEPTCERIGAVYGAILLLVGMGSSKSESAVAVDKAESTLRNLDRFDANVKQMADNGRLQPLLTRLLRGEPDTRVAMADYLGELALANDDKAAVAEQAGPLLVGMLRTGATPAKEATLKALREISSSEASAKLLLQRAGVLPPLVNDVLFSTGHPPMKLKELAATILANLVASGADFRSIPLDDDE…
OsPUB25	LOC_Os12g17880	MAQRRQGSQRQEQAWWVAEGARDWCGEGSDDGEEGEEEEEDGVLSAFLCPITMEVMRDPVVVETGHAFEREAIARWFSECASLGAAPRCPVTMEVVDGADVKPVVALRAAIEEWTSRRETAALRRACRWLTKAASEKEALRGLDAVMRGWKLARVGKRVVRRDGMVPMVAAMLRNGSARVRLKALQALREFAREDDEYRDSVSEGDTIRRIVKFIDFEDCQERELAVSLLCELSKSEMVCEKISELNGAILILGKVACSKSQNPALAEEAEMTLENLEKCEKNVLQMAENGRLEPLLNLLIEGSPEKQLRIASSLEKIVLSNDLKNLVAQRVGLLFAGVVENGTLPAKEVAFKVLDHISTNTESAKVLIEDGILLPLFRVLSVDGVKFLPPRLQEAAAA…
OsPUB27	LOC_Os04g41250	MEKVEVDGNFIGTGNWKLHGALCKQLHKVVLEVLDVIPVLEATRPGNSSGLLALSSLRIAVEKAKNLLQYCSECSKLYLAFTAENVLAKFEKARYALLESLHQLEETLPEAASSQILVIAKDLEKAVFTLDLIEKQAGVDVNQLVQNEAKSNGFLHDNELEFFRQTAFRVGVASSATALTERRALRRLLERAHAEEDIKKESVASYLLHLMRKYSSIFRSETTDFTNTSMCSSPSCSSRSLSSSIDLHGNGHVIEKSISRVGSFNLRQIKGLSGSMPLPPEELRCPISLQLMHDPVIIASGQTYERACIEKWFSSGNTTCPKTRNELSQLSMTPNYCIKGLIASWCEQNGVLVPSAPPDSPKLKYLRISSLNSSKCLVTNGVSTVLFEDTCAEDDIKDG…
OsPUB28	LOC_Os01g67500	MDAMEAEEGPFLANDAKLHAGMYRAFHPAVSKLVAIFPFIEASRPRSKSGIQALCSLHVALDKAKGLLQHCADCSRLYLAITAETVLLKFEKARTQLQESLRRVEGIVTEEIGCKIVEIIAELEEVVFTLDQSEKEAGDEVINLLQRNRKMNSSSDSGELEVFHMAALKLGITSSRAALTERRALKKLIEKARSDEDKRKEYVVSYLYNLMRKYSKFFRSEAGDDTDSQGSSPCSPTILGMEDMYGPYGNGRAFSRQLSSIQSFNSRFGSFNSRLGSFNCRRSGPRSENMSIPPEELRCPISLQLMYDPVIISSGQTYERVCIEKWFNDGHSTCPKTQQQLSHLSLTPNYCVKALIASWCEQNDFPVPDGPPGSFDVNWRLALSDSEATGCVSLESFDS…
OsPUB29	LOC_Os02g47670	MENRNKEDMGPSQRNSCPKVHSSMCSELTMMLDKVSSILPLIEAARPGCKAGIQELCNLYNIVEKGKLIIQHCVECSKLYLAITGEAIVSRCERIRDSLRRSLFLIENMVPPALANQIVDVHDDLGDIKFVIDPTEEEAGKTILEMLRQSDVTEELELETFLQAASNLNLTSPKSMLIERRAIKKLLDKISGTDPKKEGVLKFLLYLVKKYGKNIKPETGERNENMQSESQSSTPSSSFVSDTSTPGKWYTPTDIQRNEDQTSMSGAATPPAEFCCPISTKLMRDPVIITSGQTYERENIERWFREGYDTCPRTHIKLENFAMIPNTCMRDLIFNWCKEHGFIISDILPPSKNAYSYLPEQLHGYSMSSLHNVSVPLIAGKVRDFVIDHSTSSVALSEA…
OsPUB30	LOC_Os08g04470	MEVSPEQGSTWPDDFRCPISLEVMTDPVILPSGHTFERRSIQRWLDGGHLTCPVTNLPLPPSPPLIPNHALRRLIAAVSPVAAAAVPTAAAGGGGGERREPAAAAISSVYGLLRLARSGPEGRRQVMESGDVGVLLRHAAGGDEVAARALLHLSLDGDDARVGLVADGAVDALSAAVSSGGAAAAVAATALTSLATVDVNKCTIGAHPSAVPALVGLLRRGGGARERREAATALYELCKLPENRRRAVRAGAAPALVDLAAAGSARAAEVLGLFAKSREGRHELSRIPRVVAVLVGVAGSGNARAIEQALVVLNLICGESNQLAREAIKLGAFHLCEALVNDDNCKIAKNAVELARTLEKL
OsPUB31	LOC_Os01g64570	MASAAAEVPSYFVCPISLQLMRDPVTLPTGISYDRAAIARWLAAPGARRTCPVTRQPLEHGLELTPNHTLRRLIQSWAASVSPGSAVDEEVAALRPVSSDKVASLLSDAAAAQVGALRRLRELAAECEDSRAMLESQGGVFDVLSRVVTSGSACSTAREEAVGVLASLRIPEQELIGVSTRHGNLAESLTAVLRSSNLQSRAHAVQLVRTLADAVVPAWVIGLNAELLAEVVGVVRDRVSARATKASLHALAALCPYGRHRVKIVGAGAVAALVELLLDEPERRVCELALAVLDRLCTCAEGRAELVAHAAGVAVVGKKVLRVSEAASERAVRVLRSVARHAATPAVLQEMAQCGVVGKLCLALRSEQCGVKTKEKAHEVLKLHSRVWRASPCLSPSFL…
OsPUB32	LOC_Os04g58920	MEEQQQVEVEVEVPSYFVCPISLQIMRDPVTLPTGITYDRDGIERWLLTAGTCPLTKQPVPPDCDPTPNHTLRRLIQSWCALHADHGVDLVPTPKPPADRARVADLVSRLRAATSSAALLDALRELRDVAAESERNRKLLAAVPGAVDVLAAVVVASCRDAKAACDEALEIVCSLELSERCLARLVERNEELVDALVATLQRTNTTSRAHAALLLEAVTAVMPSNRLVSLPEEVFGEAVQLLRDRVSSPATRAALHVLVGTTSWGRNRVKAVDAGAVAVLVDMLLDGPVERRGCELALAALDRMCGCAEGRAALVSHGAGVAVVGRKVLRVSEVASEKAVRVLRSVARHAATAAVVQEMGQTGAVEKLCVVAQSEQCGERTRERARETLRLHARAWRNS…
OsPUB33	LOC_Os02g33590	MEEAAAEVPSYFLCPISLEIMRDPVTLATGITYDRSSIERWMFGGGGGDGGKGTCPVTRRQLAPAEREATPNHTLRRLIQAWCAAHAVERFPTPRPPVDSCRVAALVDEGTTTMLGGGGRQRQLAALREIKAIAAESDRNKRCVEATPGAVEFLVSVVVQSHAAASTSASSDDDDLFDSVIDSPMSTSSPEEEALGVLYSLKPSEPTLRRVLGKDNGVGFLDTLASVLRRPSYRSRAYAILLLKAVTSAMPPERLMAVSPELVEEVVRVVSDGVSSKAVKAALHVLCRLCPWGRNRVKAVEAGAVAALVGLLLDEEGGGGRRRAAELAVVAIDHLCGCAEGRSELVAHPAGLAVVSKRAMRVSPAATESAVRALHAVARNAATPAVLQEMLAVGVVAKL…
OsPUB34	LOC_Os04g34030	MGEESSPAAAPAVEVLSYFVCPISLEIMRDPVTLSTGITYDRESIERWVFTDGHGECPVTKQRLAPADREPTPNHTLRRLIQGWCAVHAVERFPTPRPPVDAARVAAIVDAARPLLRRRRQREELMASLRELADIVAESDRNRRCVQGASGAVEFLLSVVKERASVAGVDDATSAKPEETTCGGVHDPAKASSPEEAALSILHSLKLSEESFKRVLEGSGGEDFLETMACVLRRPSYLSRMQGIHLLKSALPAMAPARLTSARAALVDGVVGVVADRPSAKAVKVALHVLCRLCPWARNRVKAVDAGAVSALVRLLLDEGCGGGGGDRRACELAAVAIDHICRLRGGAPGSGGAPGGAQRQVACSADRCPHTAGAESAVRALHAVARHSATSAVLQEML…
OsPUB35	LOC_Os04g49970	MAMEPPPLFLCPISMELMEDPVTVATGVTYDRRSIERWFFKYGKTTCPATMQRLASFDFTPNHTLKRVISSWLDRASSSSSPSTAGSPATTSSSSSSNAMERERLPSVLAGIEETPFKATALKNLKSCMAGDEAAREDFVACGGIQVLGRVMTQALEESSAGGDFSAFRTCEEAAAVLATLPLSDDASVELLLKPECIRPVSVLVQRGSAEARLHAMSMISKISRASVRDWTAEVDVDDMVKALLELLSDGASAKLSSRALDVLLDVTARYSRGARRAKAVELGAVRVLAELLLDADRHVAERSLLLLKRMCKCPEGRLAFAEHGLAVAAVARAVLRVSGLATRLAVNVLWLVACAPAPAERVLEDMVVGGAVAKLLALMQVESSPSTKDKAVKMLRAH…
OsPUB36	LOC_Os02g46500	MAAMDEPPQLFLCPISMELMEDPVTVSTGVTYDRRSIEEWLFVYGRTTCPATMQPLSNFDLTPNHTLKRVISSWLDRGSSSSSSSSPSTSTLSSPIHELATPLSRALEQERLLAALAELEETPFKVTKLKSMRARMAGDVAMQGEFVASGGVRVVGRVMAQALAESGGDFSAFAACEEAAAVLAALPLSDEASVRVVLAPECIRPVMALLQRGGAEARLHAMDILTKISSSGSGGDWTAGVDIDDVIKSLLELLSDEASTRLSSRALDVLLDVVERARGARAKAVEVGAVHVLVELLADADDRRVTERVLLLLKRLCKCPEGRLAFAEHDLSVAAVARTMLRVSELSTQLAVKVLWLVSVVAPSEKVLEDMMLTGAVAKLLGLLHVESSPSTKQKTVRM…
OsPUB37	LOC_Os12g06410	MEYGTPQHFMCPISLQPMQDPVTSPTGISYDRRAIHRWLAAGHSSCPVTGHPLSLSDLTPNLTLRRLIHSWHHSTTTPFPVERSTPSPPPLREVDDDDVVERLVMEMEGGGGGSWCPPSCDLLREAAAVAAGSGVARRRMVGAGVLRRVLRLVVWCGGRGSSSGEAAVMVEMFDACLALFHALDVSADELRPLVADGHDLVDAVTRVMATLEAGDANATRARESAVRLLEAVTEAADAPVLERLSPEFFSAATAVVRDRGAVSPGAARAAVRALANACRARASGACRNRALAVDAGAAREAIELELDAWSSPQAPGGRRATEAVMALLAELCACAEGRAAVASHPAGITVVARRVLRVSAAADACAVRVLAAVAGRAASPEVLREMARVGAVGKLCCVL…
OsPUB38	LOC_Os04g35680	MSIPHLFRCPISLDIFTDPVTLCTGQTYDRPCIERWLAAGHRTCPVTMQPLGDATALVPNRTLRHLIERWLSTDQHHNHHLPEPAAPAAEAEADAEEPSLAALKRCLQQPDAAGAGKAKVGALKKVMTLASESDVGRACMVQLGFLPVLLQLVFHAPAAPPSERRGGEAAVVEELALQCALGLMPSSAASPQLGCLNVLKSEASLASLVALLERGRGRTRAGLCRLLEAVATAAATRELALVVAASPRVWQALIPLLRHDGPAPTPAPPHDAHAASDAAVRAVAAICASEPARGGAIHHGAVGALLGHLSWAASGKCASGGCAGAVPSALAAVEALAASEAGRMAVARAPGGTRALVRHVFMMNSSNDGSEHAVAALLAVCRESRAARSEAAGAGVVTL…
OsPUB39	LOC_Os06g13870	MVLPMSRATRVAGRLMPEISLLRRGRKSAARGGDDAEVEVSVPANFVCPISLEMMRDPVTAPTGITYDRESVEGWLARGHDTCPVTGRPVRLADLVPNHATRRMIQDWCVANRARGVERVPTPRVPVGEDDAEEVVAGVSAPARAGETAGVSGPCPNGQGLLEGKILPALTVFFPLDEECRSCIASPPSLKSLASXLSHGGELAARVSAAVVLRELASSGDRHALEAIARAHGMCDALVGLVTSPVSSQATKAALVTAYYLVSSGDRAAARFAELGVVPAAVELLVDADKGTSEKALAVLDAALCADAGVESARAHALTVPVLVKKMFRVSDMATDFAVSALWRLCRAGAGAAPCRAEALRVGAFQKLLLLLQVGCAGVTKERASELLKMLNGSRGSVE…
OsPUB40	LOC_Os02g50460	MTRARARARAVRLAVSEIPLAVRRSARQQQQPPEPAADVPDHFLCPISLDMMRDPVTAPTGITYDRDGVEVWLERGRPTCPVTGRPLRPEELVPNHATRRMIQEWCVANRALGVERVPTPRVPVSAADAREILEGVAAAARRGDAAACGRMVARARALGKESERNRRCLASAGAERALALAFSRLAAASTDQQAEARACALEEILAALVVFFPLDEESRRCIASPPSLDALVSILSHGEQVTRVSAVVVLREIASSCDNQCLEAMSKANAMYDALVNLVAKPVSPQATKAALVTAYYLVKNDIEHAASRLVDLGTVELLVELLADADKGTTEKALAVLDTVLVAAKARDRAYAHALAVPVLAKKTMHVSDMATEFAVSALWRLCKNSPADGGCKAEALQ…
OsPUB41	LOC_Os03g13740	MALLARRARKAVMAKAPAPLLQKRGGGAAAELAIPAHFRCPISLDLMRDPVTAPTGITYDREGIEAWLDTGRAVCPVTHAPLRHEDLVPNHAIRRVIQDWCVANRSRGVERIPTPKIPVTPVQASELLFDVAESAARRGAAGRAAGAVARVRALARDSERNRRCFVSVGTGRVLAAAFESLAAAGEAGVLEDVLAALVCMMPLDEEAARVLASSSSMGSLVAIAKHGSLAGRLNAVLAIKEAVSRDGAFVDLADDKVDKVVDALVVIIKAPICPQATKAAMVATYHLASSDERVAARVASTGLVPTLIEALVDADKSVSEKALAVLDAMLASEEGRASARGHALAMPALVKKMFRVSDVATELAVSAMWRLGCKASSGDEEAAATGCLVEALRVGAFQK…
OsPUB42	LOC_Os10g03440	MSSSSPSLLSRRSTAELELPVPPEFRCPISLELMRDPVVGPTGITYDRAGIEAWLLAAGAGKTAAASSTCPVTKGDLRADDLVPNHALRRVIQAWCVANRCRGVERIPTPRVPVTPAQAGEVLGEVEAAARAGDAARCVAAVREVGRLARESDRDRRCLASAGAARALAAAVASFPAASDSASASSVLLDDVLAALVLVMPLDEEAIVAIGSSAASVALLANVAKHGDLQRRLQAVVVIREIVALSSCCSRNGGAATAIDLSDNLDGIIEVLVNTIRDPISPQATKASLVAAYHLALADGHAAARLAEAGLVPSLVELLIDGDRSTAEKALAALDATLASEAGRARAQADALAVPVLVKKMFRVSDTATELVVSALHRICKKWHDGDDDEVGSPAARRS…
OsPUB43	LOC_Os02g34410	MPGSVPLALGLDTAGVQVPWYFRCPISLELMRDPVTVSTGQTYDRASIESWVATGNTTCPVTRSPLDRAFTLIPNHTLRRLIQDWCVAHRSLGVERIPTPKQPADPDLIRSLLAQCPALPPLRKLRALARDSDKNRLVMATHETRAALVDMAFGTNAGGEEVEAEAMAVLAMVGLGEAEAVEVVGRRERVARLGELLVSGEGAATTTATLECRVNAGAVVEAVAAVSGADARAVLGAAEGVMEGLVALVEEKAHARAVRVGIRGLFALCLAKENRPRAVAAGAAAALARRVAEGGGGAGEPERALAAVERLCRTEGGRDAVVAGAGGGAAAVCALVRAMSGRSAEHAAGALVAVVGGSEPLQVEAVRAGAMSQLLLMVQGGCSERAKRKAQHLLKLLRS…
OsPUB44	LOC_Os05g36360	MDAAVAGQHARRRIRPPEPLVMAGSPSTPAAFRCPISLEVMRSPVSLPTGATYDRASIQRWLDTGHRTCPATRLPLASTDLVPNLLLRRLIHLHAATLPPSPSPEVVLSQLAAAGGEPAAAEKAVRSLAAKIAPEKGKRASVASAVAADLDSAVPALLSFAKGGAGADARVDAVRILATVAPELVPYLTGDGTEKRGRVRMAVEALAAVLSADGVGEDTKEGLIAALVAGDLGHIVNTLIAAGANGVMVLETILTSPVPDADAKTAIADRSELFPDLVRILKDAASPAAIRCMAAAVQVRDRPARSSMVRAGAIPALALAVAAAPTAVAESALGLLVEAARCTDGKAAIGADAAEVAAAVMGRMIRVGPAGREFAVAVLWLSCCAGGGDRRMREAVASA…
OsPUB45	LOC_Os02g33680	MDPSSSSSSSSPFSTPFHSISSTSTLRPQLAIAIVATPSVCGRNEIEQQPSMVRKEMGGGGGRLAAEYQGLEVKVPTFFRCPISLDVMRSPVSLCTGVTYDRASIQRWIDSGNTTCPATMLPLPSTDLVPNLTLRRLIALWASTAAPSSPAAPSAVGPTPAAAAAELLRRVAAPGVDPCPALRKLAAFLSDDDVDEFDKNALARAGGAAETVASVLRRRGKGDDDDGGVEAVEAAVRVLAVLATSDCIEEENRRRVAAALAAGGAAPSVAASLARVMRSGSGLEARVDAARLVESLLRDGARGATAPGVRAAVAESEELVAELIRLVGPTDEKGSLDAQAVDAGLSCLAAIVAATRRARAEMVRLGAVPAAVRVLATDHHGGSHAQALRVLEAAVGCAE…
OsPUB46	LOC_Os04g34140	MGRKESSTTTTTTAAAAAAATRSMRLPPQHQALEVKIPSFFRCPISLDVMRSPVSLCTGVTYDRASIQRWLDSGNTTCPATMLPLPSTDLVPNLTLRSLISHWSSSSPATSGDASVTSSPAGLVRQVASPDADPSAALRQLAAYLSDDDVDEFEKNALVGAGGAAEAVASVLRRKGEREVGVEGCEAAVRVLAAVVAMDGVEDANKRRVAAGLAADAAASAASLARVMRGASGLEARVDAARLVEFLLANAADEAREAVAESAELVAELVRLVGPADEKGSLDARAVGAGLSCLVTISRSRRAARAEMVRAGAVRAAARALRATAADPAASARALRVLESAVGCAEGRAALCEDAEQAVPAVVGRMMKSGRDGAEAAVAVLWAVCHKYRDRRAADAAAA…
OsPUB47	LOC_Os06g37620	MASSSSSSSSSLASSSGGGDAASASASASAAAAAGAIVVAVAVRGDGRASRRAARWAAANLAAHGAGAGRVALVHVIPPVSFVPSPSGERVPVEKMDAETVEMYAEDRRARAQEEVFLPVRRLLARTTVETVILEEPSVTAALVRYAADSGVRNLVVGSTSLNWFKRILRLRDVPSTVLKAMPCSCNVFVVSRHRLTIKFANQARTSKSSACVRTQSISHKSFSRIQKNWLLDKQSLHDHPEDGTPKSSGDTSYAGSHTCSSRSTSTNAGKSSGSHGRSLFGSLGRKTPGRDVNTDPDAIGRLKEIPYVALSSIDEDLQSQPVDEVAKLRKELQDTLVMYDKACEDLVHAKKKIKVLSSECTEEAKKVQDALHREELLKQKVADEKTRHLEAVTEVEMA…
OsPUB48	LOC_Os02g12670	MASGEPRPPSPAAVAVAVRPGGSASRRAARWAAANLVPAGDGDGRASAAAISVVHVIPPLRFVPSPCGEQVPAARVAREAAEAYARDRHARAQEALRPFRRIFAAAANATVETVVLEGDGVAEALVRYAADSGVRSLVIGSASLGWFRRAMSVPDVATAVLKTTEISCNVFVVSKRRLTLKVTRHPQMSRSGTGLRIQSVSQKAFAQSYRSLLFDNFPENGIHPDSCCQSRVSHCGPTNARQSSESHGQILFNSLGAKTTGIEGYKNHGLRSPFKEAHYADSNSSEECQSIDEVAKLRKELQDTLVMYDKACEDLVHAKKKVMNHVSHVAKEEEDAIGSFVSAGVNQTGLENPRKIAVAVSDKMHCFDLPPVMAAVVGGACDVSPVAKPSWGPGRAWHL…
OsPUB49	LOC_Os10g41220	MAIQDKVENNDPTVTVGLAVSSSKSSKYAVQWAVKNFCTNGSVRFVLIHVLQRITTVPTPMGNYIPIDKVRADIASAYVKEVECKARTMLLFYKNMCDEKAKAEVLVVKGEDVAETISNVVSMYEIHKLVVGDSSQGNFIRKSKGTRTSSQICRSVPSFCAVYVVSKGGLSAVYSPGFEGHKSSELFLSSDSSKTEIHSDDKPSLSDATPSRSFRSNLTWENLESLSSADHDRPRSLHEYLTESTSASVGDNNSNSPCASGQTPRPSSVLISDKAPMTSSPLQELMLSEDMDDVNSELEKLRLELRHIKGVCKLVQDESINASQHVTDLAAKRAEEEARLSEVYSRINRVNEQAHQEKEQLNALEAQCRHVRDLARKEALQKQILQLRTSKEADKMQRL…
OsPUB50	LOC_Os03g01160	MMAPPLTVGLALTDSKSSTYALQWALSRFKFTKDDDAPIFLLIHVLTKLLTVPTPMGNHIPIDKVRTDVADAYFKDVHHQAQQMLLLYKNMCHQNKVKAQVLLIKGNDVSQTVSTVVSDYQIKILIVGVTARTRKPFGNRTSSKICKNVPSFCTAYLVSKDGLSSLYSSSLESDLASSSKSDDLSDEMSSSSVTSNNSSDQSPFDSPRLLGSNLPSENPKNSSPAHRNRSLTLYDYLNGSTSIYPDKDRRVNSSTGTESSKPSELKGSNEVLRQESLLQGMLSDNKDHISTELEKLRLELRLIQGKHKLVQDESDDASRQMAELAAKRMEEEAQLREIQSRLDKANDNVEKQKAHRYAAEQALNHVQDLVRGEVMQKNMLQVKASRDADKKLRLEKLFV…
OsPUB51	LOC_Os06g04880	MEIEEAGGAGEDELEMEAPSVSTVAIAVNGSRNSKHALKWALDKFVPEGKVLFQILHVRPTIKMVPTPMGNFIPITQVREDVATAYKKEVEWQANNMLLPYKKMCAQRKVEAEAVLLESDDVPTAISEEISKFSVCKLVLGSSSSIFRRKNKGSKTATKICECIPSFCTAYVVSKGKLSSVHSATSDAIGTPESISSSTVSSPSSRSFSSSVPSEWGDTYGSANVSFHQPSLSSQRDQAIANMNKLSNRRASPSGSGGSEISNHDDTVLTSSHSINSETRFSSSSSGNSIYKSFNRDRSFDNSDQASVSDMATNLKHSHDQEYLKLEIERLRVKLRHLQKLNELAQKESLDANQKLHKLGIQDIEDEIKLKETELTEEKVRRLIRKKEREEQEVARRED…
OsPUB52	LOC_Os09g39620	MAVASARSSLPSSSSSPLPPLSPQPVVPAGVERMLVRAGGGTRSLREIDEEEDDDDDDGGKTYVSVGKDLKDGKANIQWAARKLQPQQGDVNKLLVLLHVHQPADRIMSGLCKVPAKQLEEKELRAYRKIEKDDMNKLLEQYLSYCRAFPKVQAEKLVIEKNSVANGIVELIDQHHITKLVMGTSSFSVKRQVPKSKVAAIVHQQAKPYCQILYICKEALACTREASQFADKGDSPRSSSGSSLSDKSEFPPRSVSLPSWYSGFLGSPDQQSLPRRSNSISHPFPFSRQLENGVENISPIRPNSVDVAPKGCSPNSSHQSKGSSPTLTDLDTVDGLSVPVSSSSSEEHQHFMVEANMQNEMFEQWQQVRNELERSRKEASEGRQKAEKELFEASKMFRA…
OsPUB53	LOC_Os10g40060	MQNVDNYLDQCSRKKVKAEKEVFFFTKIDEGLLHLIEIYGVTKLVMGAASDRHYKRKMKAPQSQTAISVMQRAHSYCNIWFICNGKLTCVGEASCCPVKRSKSARLPSSVDSCKVDLQSLLEPNIEAKRLGCMYINEMELRKETEAKLSQEKEESESLKHATMVLQNDLDWLKYQLNEKANRLQDLNQQKHLLEHRISESDSVATYLEESMKVTESRVQSLKLEYSKMKRERDDAVKEARSMRIEKELTNSCAYGAISSEFSLMELEQATQNFSNALNIGQGGFGSVYKGSLRNTTVAIKMLSTDSLHGQSQFHQEVAILSRVRHPNLVTLIGACTEASALVYELLPNGSLEDRLNCVDNTPPLTWQVRIQIITEICSALIFLHKHRPHPVVHGDLKPG…
OsPUB54	LOC_Os10g40100	MVVGGKFHASKLRPEQVSTYRKYEREQVEKNLDEYLEQCTKMKVKCEKIVIENEDIANGITELILLHGVSKLVMGAAADKQYSRKMKLPKSKTALSVTVKANPSCKIWFVCKEHLIYTRDFVAPISPNSQSPDTIRGSISNLAARGGTTNQYANNAVNGYVQRSMSEMVVPASSRVSLQLHSRSSLQESLSRLNMEGTSVDSWDSFRRGSFPSSYRASSTVTEEVLSDSSSSGIPRDGISTLAGCDFPNSALHHEQGDAGSNANLFDKLEEAFAEAEKYRKQAYDESLRRQKTEEELISYHQKARKSEDLFLNEAKQRKEVEETLAKANVEIQLLKEEMDALKHNRDDLSSKLSDVSEQKVTLEQQAVEYGSIIIDLKDTVAASQALIDSMQMEFEQLK…
OsPUB55	LOC_Os02g44610	MPGEDLNTEFSSYELEQATRGFDQELKIGEGGFGSVYKGTLRNTTVAIKLLHPHSMQGQSEFDQEIAVLSRVRHPNLVTLIGSCREAFGLVYEFLPKGSLEDRLACLNNTPPLTWQVRTRIIYEMCSALSFLHSNKPHPIVHGDLKPANILLDANFVSKLGDFGICRLLIQTNTGAAAAATTRLYRTTTPKGTFAYMDPEFLTTGELTPRSDVYSLGIIILRLLTGKPPQKIAEVVEDAIESGGLHSILDPSAGSWPFVQANQLAHLGLRCAEMSRRRRPDLATDVWKVVEPLMKAASLTAGRPSFVARPDDSPPPSYFVCPIFQEEMNDPHIAADGFTYEAEAIKGWLDSGHDTSPVTNLTLEHRELIPNRALRSAILEWQQQRQRHQPQEEDDDCT
OsPUB56	LOC_Os09g39640	MPNGSLDDRLACKDNSKPLSWQLRTRIASNICSALIFLHSNKPHSIVHSDLKASNILLDGNNVAKLSGFGVCRMLTDEFKATTTLYRHTHPKGTFVYIDPEYAISGDLTPLSDVYSFGIILLRLLTGRSGFGLLKDVQRAVAKGCLQAILDSSAGDWPLMHAEQLSRVGLRCCEIRRKNRPDLQTEVWTVLEPMLRSASSMLCSLSFKSVSEDFGNVPSYFICPIQQDVMRDPLIAADGFTYEAEAIREWFDSGHYTSPMTNPDLPHRDLLPNHALRSAIQEWLQSNAD
OsPUB57	LOC_Os03g31070	MQTGFSNSRMNSFISSVLVLHFNKQEIKFEPSVWCEAIDIRNTFSAGEIITGDIICFQKILKPPDIPKYPSVASFLQHVCDRKTYEEVRKVHILEEEIVTLKHQADTYLVQKEKAVTAYDQLKHERDNAVQQVNELRDQSTHIILDFSRKDMEQATEHFKNAREVGDTEYGHTYKGMIHNMKVLIKLSSSQKLFQQEVSILRQWRHPNIITFIGVCSEVSALVYEWLPNGNLEDRIICTNNSAPLSWYNRTQIIGEICCALLFLHSNKSTALVHGDLRPCNILIDANYRSKICNFGMSNLFLQLGTFPPNLTARLPYMDPEFNTTGELTTLSDVYSLGVIILRLLTGMPPLTLSEKVAEALGSDSLHLLIDKSAGDWPYIEAKQLALIGLSCTGMTRKK…
OsPUB58	LOC_Os10g40120	MDPATRAAAAAVEKVFVALPAEKGKTTLSWALGHFRGSGAKLVVTHVHVPPQTIPVMGVQFHVSNVSPEQVKCEKLVIEKEDVVAGLLELIASHGITKLVIAAAADKHYSRISDSVLHDRDKKVETTQSVTPLSQLFKIDTPPSPDIGQTILQPSAEQEQNDNEMELGFSDELNDARVAAENLMERALSESLRRQRADEQVVSSLQKVKQFEELYLEEVKRRKELEGALVKANLELTRLKQEMDIPRNHQSTILGDRQEVITDKFILRQQTVDMKSDFGATGQLIKPQQEYLQLHPDHDNGVRQPETLLHRRSLTAFSPASTVPSQFDKDSIPSHFICPISQEIMREPCIAADGFTYEAEAIINWFDEGHEVSPMTKQPLVHRDLIPNFALRSVIQDYT…
OsPUB59	LOC_Os03g31000	MPPTHQIIKVMRLSLRALAPHLLLAFAEIIVARTEDFSSIGKHGRYFDLVDFSVIEGFKVPADMTICSFKERLTEEFGTPVQCQRLWWWTRRQNNTYRVDRPLTTEEEKIPVVHTLAIPKWLNRDDYLVFLKLYDPEKARLRFMDGFTCSSNTKKSSWLRGSGRIELYKEIKFDPWVLCEAIDLHRTFSENEIVTGDIICYQKILKTQDLPKYHSVASFLQHICDQKEEEMKRQILEEKIAGLEHQASADRLEKVETLIAYDQMKHERDNAVRQVNELRDQSTHAILKFSRCDLEQATEHFTDACKVGDTEYGRTYKAIMHGTEVAIKLSSTESLFQQEVTVLGQCRHPNIITFIGVCSKISALVYEWLPNGRNLEDHIVCANNSTPLPWQNRTQIIGE…
OsPUB60	LOC_Os02g44599	MDGVGLGVHRRWDTSGSGSQYSFRTSVSSVAEISTEVGVEVSPPPPPLAAAADKVFVAVAADVKYGKSALQWTLQNLAKDGAKVVIAHVHCPAQMIPMMGAKVHYTKMNTKQVNDYRNKEREKAEEKLDEYLLICRKLKVSCEKLIIEEDDIAKGLTDLVALHGVTKLVMGAAADKHYSRKMNTPKSKTALKILEAADPSCKIWFTCKGHLICTREANTTVPAIPPSPAHTVASTLSSSSISSRMRSMSLHPSESEASSSSGSPRHNLNRSRTEVAKYPSQGSGTAPSQLFGHSDQDVNDQPTRTAMGSIDSWDEFERSQNSCYDSSRNSDTVRVSGSAMQQPMYEPDDDHFVSPRKLENSGDDADIYGRLQEALSETQDLKRETYEESTKRRNAERNL…
OsPUB61	LOC_Os10g01060	MEILSPSPPPSPGPASASASASGSAMDSFIHRGAGWHFPRRDNVDARVHVAVGRSPEKTLGLLRWAFRRFACAQVVLVHVHQPSPLIPTLLGKIPAAQATEELVLSHRKSEKDEMNKILLTYLTFCHRAQVQASLLVTENEQIHDGIITLVKDHGITKLVMGSTPDTCFKLKASYGKASFMARNAPSFCEIWFVWRGRHIWTREAAAAIGNNISVYNEDDVMIRKRIRFSSTSNNAESILDEGYISYEAQTPADRYEITISDNGQPNDYESLVDANHFCNIIVPNLQNAQSAFNSTFQPGSSVDMESLVLYPQEILDKNFKQVILEAERSRKDAFVELLKRKDTESRVAGVIARAKASEFAQKQEMKMREELEALLTATKKQHEDLAENKEKATEGLDS…
OsPUB62	LOC_Os02g57700	MACNESIESRIILTDQSNLRLVSLALDEQKGSVILCTTKNQPQHMEAAAGAGGAIGGSGREAAAEEEDGGEQWLEEEAEAEAVYCAVGKEAVKEWKANLMWVLAAFPWRRRRSRIVLIHVHRPPSRVNMMGAWVPVSQLAEEEVNAYRQLEEERISKVLDDLLDICKSQKVNASKIIFSCDDIARGLLQLVDDHGITDLVMGAASDKAYSRKMRAPRSKKARKVQLKASPSCKIWFVCKGNLICTREVNEGLNRTGSSTTSTTPRSSTSDYSRSRSSPRVHSLSSEQFGMQDPAEPTTSSVDQTPIREDNAMDRGTEGFNHEAVAVASSSTVPVSENVEAVQRSAAAVVQSLQEIEEDSPTPSGHGSEDAGDVSDAYDKFKDAVIEAENLRHEAYEETR…
OsPUB26	LOC_Os03g60140	MRWGLAIQELNIKPKNWRELLTDEPFTRNDLITIQNPNAVDSKILGEFDHVKKGLKLEDEELQRMKNDPTYNINISGDLKQMIKELGTEKGKLAFLHGGGGQKAQKERAAALAAILAKKEKDDSKSGKEPKPHQPFSIVDAASASVHGRSAAAAKAATAEKTAARIAMHMAGDRAPVNAKLVKSSYTTGAASRSFTSTAYDPVTKNELEYVKVEKNPKKKGYVQLHTTHGDLNLELHCDITPRTCENFLTHCENGYYNGLIFHRSIKNFMIQGGDPTGTGSGGESIWGKPFKDELNSKLIHSGRGVVSMANSGPHTNGSQFFILYKSAPHLNFKHTVFGMVVGGLTTLSAMEKVPVDDDDRPLEEIKILKVSVFVNPYTEPDEEEEEKAKEEEKKKDED…
OsPUB69	LOC_Os08g13780	MSPASGPAQANVHGQHEPHLAQEDSISSAAPTSIAAPPEAAADVSPPPSSVGSRLPQQPGDGGGRGADGWSPAAAAVGQKGKKKEKAERDEERKSDFLRRRSVRVAYHGHAKEEVMSKKLPWDDPRLRKEQVTPVSTINKSHRTSALGCINKEEIDGLLVVERPRFGPPYVACNEFTLMWSLKNDRKVWDDIRLVRKLRPLQNSEKISSRTHYKMILVAAHKHGRKPNLICSSLFTEDRKAKGKLEGFEIPQNLVCPLCGNVMVDPVMIATGKTMDRHCVRAWFDKHGHICPVTCQPVSSTVLRNERIRGYVEEWHEAELEVEEDARVSFTRP
OsPUB73	LOC_Os02g28870	MDPEAEEAQLRLEMELAKKAKADMSGLQRSSSLGLDHAGLYPLPLPPGWRSAPTSPLRTPSSPPPLQFPPAWAADVAGTSGSAAPEDDGPARNAGADEATAGSAPKNEDPARAAGADDGPTRSDYAAMMRMALAKFQDDDAAADDEEAASAVMEQAMTGLMDLTYRKAKPPELPYEFATRWPIPIAHDGTLQAEVMRDPVILPSGYSVDQTYQNNQKRQNPWTNTSTFTDHSLPYSLSVPNHLLRDMISAWCLDHSDLSPSTTSDTPSTPLEPSEEEQIQRILKLFSGNSASQREALKLIQLLTKTTKGVQPCLAKYADIIPVLINLRRKYKSSWTQDLEEERLTIILNLTMHRQNREILAGQNELAGAIKKIVKKAGNRGKRTSSLAKVASIVAVLSE…
OsPUB74	LOC_Os06g28590	MENNNDGVIGISWRNSNPKVHSSMCSELTMMLDKVSSILPSIETAQPGCKAGIEELCNLYNIVDKGKLIIQNCIECSSLYLAITGEATAMRCERIRDALRRSLFLVQNMVPSSLANQVADVHDDLGDVKFIVDPEEDEAGKAILEMLRQSDATQEHELQTFLFAASKLNLTSPKAILIERRAIKKLLDKINGNDPKKEGILKFFQYLVRKYGKTMKPEGSAKNEGVDVANVTSSTNLIASGTDAPQKCFSPTNSWTGRCEEQNNLSRFSTPPEFCCPLSMKLMYDPVIIASGQTYERENIEKWFSEGYDICPRTQLKLENFTITPNTCMKAVICNWCKDNELEFTSLPEQFHSYSVSSLHNISAPLVAGTKRDYMSDHSSSSVALSGSSYVSSPMRETE…
OsPUB75	LOC_Os03g13010	MPQYQELPCGGQVLDIDTALKDGILGGGPELGDAAAGDGGKQPVELRKMMDELDAAGDGGGDEAVPAVFICPISLEPMVDPVTLCTGQTYESANISRWLALGHRTCPTTMQELWDVTPIPNTTLRQLIAAWFSRRYTRFKKRSADFHGRAAELVHALRGTAVPKRQPLKGQARVAALRELRSLAAAHQSVTKAIAEAGGVGLLTSLLGPFTSHAVGSEAVAILVSGVPLDADAKAALMQPAKVSLLVDMLNEGAVDTKINCVRLIRILMEEKGFRPDTVASLSLLVGVMRLVRDKRHPDGVAAGLELLNSICAVHKPARSLIVSIGAVPQLVELLPELPTECVEPALDILDALAAVPEGRIALKDCPRTITNAVRLLMRVSEACTRRALSMLWVVCRMA…
OsPUB76	LOC_Os04g30470	MSPSMPQPLPLPSPPSSPRSGATTTTTTSVRARPRPPTAPPDAPWLALSGGGAGSSDVAGSSSGSGSNVDETLAAMRDAAWARFYAVMGKGKGKAGERGSFSFPDLGAPHDVVDAAAVVDHFATVEAERRAGARAQFLDATMEATASARLGRVKRELLVDRRVLDLAGLERWLRRGEAVAELAWFAELCAGEGGEPVPPLELFESAFRALQAARSDELHRGAGFRKRWVGPAAVPEFFLCPISNKVMVNPVVISSGKTVEVLALEKWWSENRRLCPVTDEILDNSIFIPNILIMLCTALWRTRNGITDVTTIAEPPKISSEEEALFREINLLALSPSLSDKTFDAILRLHELISNAQSSLLHLLGQSPGMIAKLACLLPETCLDPDPGLDDIILKIIAK…
OsPUB77	LOC_Os04g49500	MAPPPSSLLRDLLAADGFRNRRKPPDSNPPAAPRTTSMPLQHRRPSRPARSQSDVLTRSRLRETNNVGTSDGDGVDAGEEQRTATRRSSASLMSARSYNNNKDSGGGAMRGGSAAAVPALDESVLTALISLVAGAVKRFVRDEGFRASLRGGCMSCLGGESNHRAVLDLRVIVHTVERAASEGLDDPRDLKRASLRLHAMASLDAKEADAVSAAGVPYQRLAACAHLYMSVISKLQEKDHSSAVHVLEAFCLAPHEARTSLLPALWDRLFRSGLSHLKAWRDRESATAASSDTRVKDVEKMFVEAVDDGTRALACYYRDWLLGRSQAMSLPVVPAPPSTVLASALRFSTSTSYDIGSDVACSSGSYSPAVKFALDETPSQYDREIEEEEEAEVDEKTAD…
OsPUB71	LOC_Os01g12930	MAGPTPTYSSVVAHTAAFLAELIADPLLRRHLLSAAAAAGGVGRKQRQHPAATLQALSLVSDALDTAASAPPSLSSLRAAERLLLSLPVATPLSCLLLALASASRRRGGAAAAAAAAVLDLFALDPALARHELAPAAFEALFAPRLLPVMRHFAARRASTAAAAAEAASHRGEDGSVETAAMSAMRVLSLMSGAQAQEMRDLEREYEKVLDANCIAYALYLKKILETGDAAKETYSPPPPPPELVFGVGDDDQDGDVDDETTAETDETVSSQNDVRYNPIWADADEAADLYPRQGSGKGWRELMRPPSLYPQRVPPHLIVQQQQSSPSPTGRGSPVARLRAGHSPATPSSDVSMEDSPSSSELLAGREEKHTASPLSRPAGRARPRGEEDDDDDVAAML…
OsPUB72	LOC_Os10g32880	MICAISGEVPDEPVVSKKSGLLFERRLVERYIEDHGKCPVTKEELTMDDIVAVKTNKVVKPRQLQAASIPGLLGMFQNEWDAIMLSSFALEQQLHTARQELSHALYQHDAACRVIARLKKERDEARALLAQAERQIPASMAGAAPTAVVSNGKRAFEDEVGPDGKKIRPGINPVMIDELTECNTMLSAHRKKRQVPPTLASIDAIERYTQISSHPLHKTNKPGILSMDIHPSKDIIATGGIDTNAVLFDRPSGQILCTLTGHSKKITSLKFVPRDELFVTGSADKTVKIWQGSEEGNYNCIHTLKDHTAEVEAVTVHATQKYFVTASKDNTWCFYDIPSGSCLTQVGESSGQEGYTSASFHPDGLILGTGTTEAVVKIWDVKTQSNVAKFEGHVGPVTA…
OsPUB63	LOC_Os06g06490	MSPVRFNPWRAAEAEVQGVKRKGDSCYNKGSYGKAIKHYTRGAELDPSDISFLIKRAKALSGLGQYQECVRDCNDALRRGEELGSGSSGNKLISEALLWKASALEHLADCAADYEQVILLLRRSLETCHSEEAQIRLKGALFMREQYEELKSQKLECGAYPTYTQHLYPARLEERINMDKTRLNTLLKHATKELQKNEDKLSEERSRRKEYEDMVMAIQASIEQLTMNHDAELKSVREDKANLECQLLQCTEKLERLQSILNREPPFTCPIFLHVMEDPYITADGHTYDGEAIRAWLDAGHDTSPVTNLPLEHMELIPNRALRSAIVWWHEQQNAAREHRDMA
OsPUB64	LOC_Os06g06470	MAPVVSRGGGGGGRAMGAKERKEAAQREKEAGDEAYGEELYKRAAAHYAAAADLDPGDTSCLIKRAAANFSMNKCKECVADCDEALGRRRRRDARCGCDEKLAADALFLKALALLNLAVCAADHEPAITALEGSLELRPGSKETRAKLDMAKRNRDAFAEQERLDQEAAKTHRDRGLELLRKKKYKEAEMQFSEAIKRNPRYPKNFSDRARCLVELNSLPKALEDANRCIELDDTLGMGYLRKGLVQIAMAKYEDAIATLVDGLKHDPQNLSIHNSLRECAARIKMAKDSDAIAKDLTKHQREIECLHKQLNEGENKASKERSRRMKSEKLVKTLSSQVEQLRSANERMQI
OsPUB65	LOC_Os06g06450	MAPAHSHRRGATEANEQMRRKKEKALREKEAGDDDFDEGRYKRAVEHYARAAALDPGDISFPIKCAKSYFHMDQYEECVRRCDEAVERGRELRAKKSLVALALLLKGTALLNLADCASDCKAAIRALKQSLDEHYHKGTEAILDEAESAMEEMEELEKEAAKHHREKGKELLSKKKYKEAAIQFTKAIKRNPLNPRNFSDRAKCRIELNALAEGLEDADKCIEVDPTFWKGYFCKGEVQFLMHNYEDAMTTYLDGLKYGPQKTTIYDGIKRCLEQIKMAKDRDVRDKDLWEAFKKSSSSQVEKLTMQRDVVTVELKSAKERNANLELQLSEQIGRIERLLSIQNSEPPHFICPISQEVMNDPHFAADGHTYEAEHIRKWLNDGHDTSPMTNERLQHKKL…
OsPUB66	LOC_Os05g01460	MDRLLFLVLGDDAFSDYIQLQVPINFLKKRKRRKKCSNRSKTGRKTNQIQEAASMATAADGVAVARQAELRRIEGNSCFNKARLGAAIDCYTEAIALCPDVAVYWLNRGLCHFKRKEWAKVEEDSRRALALDDTLVKGHYLLGCAMLEKEQCALAIKEFNKALDLLKSSNLGDKMAEDIWQVLAKAKYQDWEIHSTKRVWKMQSLKEACENALQEHHFLSGTLVGDGSTNEYTDQLKLLSEVFTKATIDDTPTDVPDYLCCQITFEIFRDPVITPSGITYERSIILEHLCKVGNFDPVTREPLKEHQLVPNLAIKEAVQAYLKNHSWAYKLN
OsPUB67	LOC_Os10g40490	MAAPEKVFVALPAEAKSGRSTLSWALGHFRATAIVVTHVHVPPQMIPVMGVKFHASKLNPEQVSLFRMAERDKVDKQLDHYVNQCLRMKMKCEKLVIENENVVDGLVELINLHGVTKLVISAAPDRNYSRKMDKPASRTATEIMQRADPSCKIWFVCKERLICTSGVEVEIAPGHTPFIPDTGHDALQLTLHQEQDDNNESELGFYDEIKEACKAADNLMMRALRESYRRQKADEEVVSSLQKAKEYEELYLEEVKKRKELEEALLRASEEIAQLKQERDLPKNDQNTTMEEQKEVISDNLILEASGQIIKPLQEYLDHDENCVREPETLLIQRKLAASFSPSSVMQSPFDEDCCIPSYFICPILQEVMREPCIASDGFTYETDAIRSWLDGGRRVSPI…
OsPUB68	LOC_Os08g02140	MSPAADSAASKRQAELLKQEGNAFFKKDRISAAIDAYTGAIALCPKVAVYWTNRALCYKRRNEWVRAEEDCRTAIQLDSHSVKAHYMLGLALLNKDELAEGIKELEKSLELGRGAHPASYMVEEIWQELSKAKYIEWENLSSERVRQLHKLKEACKEALRNYNSLDNPPAYVPEEQLNELEEVFRNARKSDIPTEVQPAFDTAYFRALTGLI
OsPUB70	LOC_Os06g06760	MEAEDDERAEAEAEARREKEAGNAAYRKLYLETAVRHYTRGALLDPRDISFLTNRAAAYLLMSKYKECVRDCDEAVEKGRELRADNKLVARALARKASALLKLAACAADYDPAIRALQQSLAEHYSEETLAKLGEAEEARKEIEERERLDQEAADHHRDRGNDFFKQKRYQEAAMHYTEAMKKNPKDPRVFSNRAQCHIYLGALPEGLEDADKCIALDPTFLKGYLRKAKVQLLMGNYEIALATYVEGLKCDPNNLEVLDGLRRCAACIKRANGGDSRAEDLREILGDLHLNDDLCNKLQKSMDEAAVLKKEASDERLKRIESERLARTLEDLYLSQVQQRKETEESLSRVQQEFEQLKIQQDEVTVELQRVNEQNENLLGQLSDSREHFEWLLSEHDQ…

## Sheet: Table S3
Table S3. The U-box family genes in Arabidopsis thaliana, including gene name, gene ID and protein sequence.
Gene name	Gene ID	Protein Seq
AtPUB1(AtUFD2)	At5g15400	MATSKPQRSPAEIEDIILRKIFYVTLTESTDSDPRIVYLEMTAAEILSEGKELLLSRDLMERVLIDRLSGDFSDAEPPFPYLIGCHRRAYDESKKIQSMKDKNLRSEMEIVTKQAKKLAVSYCRIHLGNPDMFGNSDKPSGGLDNRLKKRNVSPVLPLIFAEVGSGSLDMFGASSSGVQAPPGFLDEFFKDSDFDSLDSILKELYEDLRSTVINVSVLGDFQPPLRALKYLVSLPVGAKSLVSHEWWVPRGAYMNGRAMELTSILGPFFHISALPDNTLFKSQPDVGQQCFSEASERRPADLLSSFSTIKNFMNILYSGLHDVLMILLKSTDTRERVLQFLAEVINANASRAHIQVDPVSCASSGMFVNLSAVMLRLCEPFLDPHLTKRDKIDPKYAFC…
AtPUB10	At1g71020	MAGGAITPDSLIGLIAEINEIPGNFGLFKKDCSDLARRVGLLTHLIEEIRDSSPPSESDASSSLNSHECDWWSDLVVGLQAAKRLLSSATSFQARESSDGAAKRISFQFQCVTWKLEKALGDLTYDRYDISDEVREQVELARLQLRRAMQRYGSLNSKKFSSGLSEPMEKDASSNRKVIEKLESIPETVHSLSDEKKFESPPPWKSSSVSLAFFLSKDGDDERLEKAVTENSDDSQKSDNLTIPEDFLCPISLELMKDPAIVSTGQTYERSFIQRWIDCGNLSCPKTQQKLENFTLTPNYVLRSLISQWCTKHNIEQPGGYMNGRTKNSDGSFRDLSGDMSAIRALVCKLSSQSIEDRRTAVSEIRSLSKRSTDNRILIAEAGAIPVLVKLLTSDGDTE…
AtPUB11	At1g23030	MAGGIVSPASLLDLIADIVEIPLNTGMFKKDCADLTRRVCLLTHLLEEIRDSTPIDSAASSSSENDWWSDLVVGLQAAKRLLSTARFQARDSSDGAAKRISFQFQCVTWKLEKALSNLPYDLYDISDEVGEQVELARSQLRRAMQRYGSLNSNKFSSALSEPMERDGFSNVIKIKAEEKLESVSETLHFGEEEEKQSSPPLRRSSSISLAYYLSKDADTDRLDKMVNKNTDESKKSDKLTIPVDFLCPVSLELMKDPVIVATGQTYERAYIQRWIDCGNLTCPKTQQKLENFTLTPNYVLRSLISRWCAEHNIEQPAGYINGRTKNSGDMSVIRALVQRLSSRSTEDRRNAVSEIRSLSKRSTDNRILIAEAGAIPVLVNLLTSEDVATQENAITCVLN…
AtPUB12	At2g28830	MAKSEKHKLAQTLIDSINEIASISDSVTPMKKHCANLSRRLSLLLPMLEEIRDNQESSSEVVNALLSVKQSLLHAKDLLSFVSHVSKIYLVLERDQVMVKFQKVTSLLEQALSIIPYENLEISDELKEQVELVLVQLRRSLGKRGGDVYDDELYKDVLSLYSGRGSVMESDMVRRVAEKLQLMTITDLTQESLALLDMVSSSGGDDPGESFEKMSMVLKKIKDFVQTYNPNLDDAPLRLKSSLPKSRDDDRDMLIPPEEFRCPISLELMTDPVIVSSGQTYERECIKKWLEGGHLTCPKTQETLTSDIMTPNYVLRSLIAQWCESNGIEPPKRPNISQPSSKASSSSSAPDDEHNKIEELLLKLTSQQPEDRRSAAGEIRLLAKQNNHNRVAIAASGAI…
AtPUB13	At3g46510	MEEEKASAAQSLIDVVNEIAAISDYRITVKKLCYNLARRLKLLVPMFEEIRESNEPISEDTLKTLMNLKEAMCSAKDYLKFCSQGSKIYLVMEREQVTSKLMEVSVKLEQSLSQIPYEELDISDEVREQVELVLSQFRRAKGRVDVSDDELYEDLQSLCNKSSDVDAYQPVLERVAKKLHLMEIPDLAQESVALHEMVASSGGDVGENIEEMAMVLKMIKDFVQTEDDNGEEQKVGVNSRSNGQTSTAASQKIPVIPDDFRCPISLEMMRDPVIVSSGQTYERTCIEKWIEGGHSTCPKTQQALTSTTLTPNYVLRSLIAQWCEANDIEPPKPPSSLRPRKVSSFSSPAEANKIEDLMWRLAYGNPEDQRSAAGEIRLLAKRNADNRVAIAEAGAIPLL…
AtPUB14	At3g54850	MGLTNCCSHEELMSRLVDSVKEISGFSSSRGFIGKIQGDLVRRITLLSPFFEELIDVNVELKKDQITGFEAMRIALDSSLELFRSVNGGSKLFQLFDRDSLVEKFRDMTVEIEAALSQIPYEKIEVSEEVREQVQLLHFQFKRAKERWEESDLQLSHDLAMAENVMDPDPIILKRLSQELQLTTIDELKKESHAIHEYFLSYDGDPDDCFERMSSLLKNLVDFVTMESSDPDPSTGSRIVSRHRSPVIPEYFRCPISLELMKDPVIVSTGQTYERSSIQKWLDAGHKTCPKSQETLLHAGLTPNYVLKSLIALWCESNGIELPQNQGSCRTTKIGGSSSSDCDRTFVLSLLEKLANGTTEQQRAAAGELRLLAKRNVDNRVCIAEAGAIPLLVELLSSP…
AtPUB15	At5g42340	MDTDEEATGDAENRDEEVTAEEPIHDEVVDAVEIHEEEVKEDDDDCEGLVSDIVSIVEFLDQINGYRRTQQKECFNLVRRLKILIPFLDEIRGFESPSCKHFLNRLRKVFLAAKKLLETCSNGSKIYMALDGETMMTRFHSIYEKLNRVLVKAPFDELMISGDAKDEIDSLCKQLKKAKRRTDTQDIELAVDMMVVFSKTDPRNADSAIIERLAKKLELQTIDDLKTETIAIQSLIQDKGGLNIETKQHIIELLNKFKKLQGLEATDILYQPVINKAITKSTSLILPHEFLCPITLEIMLDPVIIATGQTYEKESIQKWFDAGHKTCPKTRQELDHLSLAPNFALKNLIMQWCEKNNFKIPEKEVSPDSQNEQKDEVSLLVEALSSSQLEEQRRSVKQM…
AtPUB16	At5g01830	MAVTLDSPSPARKRRPLVVGSFESPKLSSDTKLTRSLFLASHEISSMQPLPFILRRNSLSLIRKVKILASVFDELLLPRSQLVVYSQSAHLCFEEMQIVMQRIKSLIDDCSRVSKLWLLLQIDIVAFNFHELVTDLSTVLDILPLHDFDLSDDAQDLISLLTKQCSDSVQFVDARDVALRRKVTDTIAGIKHQISPDHSTLIKIFNDLGLSDSASLTDEIQRLEDEIQDQIDDRSKSAAASLIGLVRYSKCVLYGPSTPAPDFRRHQSLSDANIPADFRCPITLELMRDPVVVATGQTYDRESIDLWIQSGHNTCPKTGQVLKHTSLVPNRALKNLIVLWCRDQKIPFELYGDGGGEPAPCKEAVEFTKMMVSFLIEKLSVADSNGVVFELRALAKSDT…
AtPUB17(ACRE276)	At1g29340	MASAAIFSSLRRRRSPSLEAFLAPVDLSGVALVQTLASISSEVVSCFTSVRFSFQRKNARSLIRKIEIFVVLFEFLVDSNWGSTTTRTRARRRSKSSVSESTALLCLKELYLLLYRSKILVDYCAQSSKLWLLLQNPSISGYFHDLNQEISTLLDVLPVNDLGLSDDIREQIELLQRQSRKARLYIDKNDESLRESFYSFLDGFENGKIPSSVDLRMFFVEKLGIRDSKSCRSEIEFLEEQIVNHDGDLEPTGSVINGFVAITRYCRFLLFGFEEDGMEWWIENNPKKPRKGFVAQEIGDTFITVPKDFVCPISLDLMTDPVIISTGQTYDRNSIARWIEEGHCTCPKTGQMLMDSRIVPNRALKNLIVQWCTASGISYESEFTDSPNESFASALPTKA…
AtPUB18	At1g10560	MIHTKTGSGRRILTFPTVEPSESISIVTLLDSLIQLAGDILTFKSKHFSTNKQSFRETLRRIQNLLVVFEEIRIRIRNSRRYFHDSAAASSLKEIHVGFQKLKFLLEDCTRDGARLCMMMNSDQVSDHLRVLTRSISTSLSAFPVASVDLTTEVNELIDLVVRQARKYGVQPETNDKRAVSSINRILALFVNRVVPDPDEINRILDHVGIRKWGDCVKEINFLGEEIDAERLDEKKKKSSDQVELLSSLMGFICYCRCIILGRIERDDHHNHHEDGIKKDHDLIRGLKVEDLLCPISLEIMTDPVVIETGHTYDRSSITKWFGSGNITCPITGKILTSTELVDNVSVRQVIRKHCKTNGIVLAGISRRRKSHDDVVPESLAAKGAGKLIAKFLTSELIN…
AtPUB19	At1g60190	MIHTPTGSSRRILTFPAVNPCESISLTTLVDSLLQLAGEILSFKPKHFSTNKRSVKETLRHVQTLVIFFEELRIQIRVGSIPAGRSVILSLSELHVIFQKLKFLLDDCTRDGAKLYMLMNSGQVSAHFRDLTRSISTSLDTFPVRSVDLPGEVNELIYLVMRQTRKSEARPDRDDKRAIDSVYWFFNLFENRINPNSDEILRVLDHIGVRKWRDCVKEIDFLREEISVGKKSNIEIELLSNLMGFICYCRCVILRGIDVDDEEKDKEEDDLMMVRSLNVDDLRCPISLEIMSDPVVLESGHTYDRSSITKWFASGNITCPKTGKTLVSTVLVDNFSVKQVIQSYSKQNGVVMGQKGKKKVDVAESLAAEEAGKLTAEFLAGELIKGDEEEMVKALVEIR…
AtPUB2	At5g67340	MMVHMEVSWLRVLLDNISSYLSLSSMDDLSSNPAHKYYTRGEDIGKLIKPVLENLIDSDAAPSELLNNGFEELAQYVDELREQFQSWQPLSTRIFYVLRIESLASKLRESSLEVFQLLKHCEQHLPADLISPSFEECIELVKLVARDEISYTIDQALKDQKKGVGPTSEVLVKIAESTGLRSNQEILVEGVVLTNMKEDAELTDNDTEAEYLDGLISLTTQMHEYLSDIKQAQLRCPVRVPSDFRCSLSLELMTDPVIVASGQTFERVFIQKWIDMGLMVCPKTRQALSHTTLTPNFIVRAFLASWCETNNVYPPDPLELIHSSEPFPLLVESVRASSSENGHSESLDAEELRQVFSRSASAPGIVSEVVCKTKRNNNAAADRSLTRSNTPWKFPEERH…
AtPUB3	At3g54790	MDPVPVRCLLNSISRYLHLVACQTIRFNPIQTCIGNMVLLLKLLKPLLDEVVDCKIPSDDCLYKGCEDLDSVVNQAREFLEDWSPKLSKLFGVFQCEVLLGKVQTCSLEISRILLQLSQSSPVTSSVQSVERCVQETESFKQEGTLMELMENALRNQKDDITSLDNNHLESIIQMLGLISNQDLLKESITVEKERIRSQASKSEEDMEQTEQLIELVLCIREHMLKTEFLEVAKGISIPPYFRCPLSTELMLDPVIVASGQTFDRTSIKKWLDNGLAVCPRTRQVLTHQELIPNYTVKAMIASWLEANRINLATNSCHQYDGGDASSMANNMGSQDFNRTESFRFSLRSSSLTSRSSLETGNGFEKLKINVSASLCGESQSKDLEIFELLSPGQSYTHS…
AtPUB38	At5g65200	MGKNGRLRWNPFSHRSSSSTSSSSRQQQQEQQPPVEFLCPISKSVMSDPVVVSSGQTFERVCVQVCRDLNFIPKLNDDEESLPDFSNIIPNLNMKSTIDTWCDTVGVSRPQPPDYSTVERILRQQMPPPDVEIRVSEQELLRAVAHRAPMIIHHADSELMGRRDFNNSTTSSDESVIVAHSPFTPLPLTTRPACFSPSPSSSSSEIETLTHHTFFSNSTSTATEEDEVIYNKLKSSEIFDQEQGLIMMRKMTRTNDEARVSLCSPRILSLLKNMIVSRYSLVQTNALASLVNLSLDKKNKLTIVRLGFVPILIDVLKSGSREAQEHAAGTIFSLSLEDDNKMPIGVLGALQPLLHALRAAESDRTRHDSALALYHLTLNQTNRSKLVRLGAVPALFSMV…
AtPUB39	At3g47820	MPQHNSPGETPTEFLCPITGFLMSDPVVVASGQTFERISVQVCRNLSFAPKLHDGTQPDLSTVIPNLAMKSTILSWCDRNKMEHPRPPDYAYVEGVVRTRMDSLPPGSGHRIAKSEILPPVAENSNSNSDYDSVMGAIRSRSRTSLSSTTSLPLHQTRPINHSTRIQSSFSTSDYSSFPPMSPEEEEIYNKLTSVDTIDHEQGLIQLRKTTRSNETTRISLCTDRILSLLRSLIVSRYNIVQTNAAASIVNLSLEKPNKLKIVRSGFVPLLIDVLKSGSTEAQEHVIGALFSLAVEEENKMVIGVLGAVEPLLHALRSSESERARQDAALALYHLSLIPNNRSRLVKAGAVPMMLSMIRSGESASRILLLLCNLAACSEGKGAMLDGNAVSILVGKLRE…
AtPUB4	At2g23140	MEVLLRSISSFLNLSSSKHIDLDPFEKYYKRVEELLRVLKPIADVVVTSDFVFDEKLGKAFEELTQDVDQSIDLFRSWQAFSSKVYFVLQIESLLPKMRDTIVDTFQFLMSSKNHLPDELSPASLEQCLEKIKHLSYEEISSVIDGALRDQRDGVGPSPEILVKIGENTGLRSNQEILIEAVALERQKEMAEQSENNAEVEFLDQLIVIVNRMHERLLLIKQTQTSSVAILADFFCPLSLEVMTDPVIVSSGQTYEKAFIKRWIDLGLKVCPKTRQTLTHTTLIPNYTVKALIANWCETNDVKLPDPNKSTSLNELSPLLSCTDSIPSTGADVSARKVSNKSHDWDASSSETGKPSFSSRATEREGASPSRPASALGASSPGISGNGYGLDARRGSLND…
AtPUB40	At5g40140	MEIQRPVINLMVLHSQHDKSDNLSRRESLAGKSKWRTSLSRSSSSSSSNNNSPTKTEIPAEFLCPISGSLMADPIIVSSGHSYERACVIACKTLGFTPTPPPDFSTVIPNLALKSAIHSWCERRCFPPPKPLNSAAAEKLILALMEKKPQRRKVSVSEKELIQAIRDKPSVRLNHAATELDRRPNYFNSSSDESIASSSRTLQLTTKPSCFSSPSSGEIESLEPNLTPEEEALLTKLKSNRISEIEEALISIRRITRIDESSRISLCTTRVISALKSLIVSRYATVQVNVTAVLVNLSLEKSNKVKIVRSGIVPPLIDVLKCGSVEAQEHSAGVIFSLALEDENKTAIGVLGGLEPLLHLIRVGTELTRHDSALALYHLSLVQSNRGKLVKLGAVQMLL…
AtPUB41	At5g62560	MGGNKQRWFSFHQRSSSATTTTLPQHKHDETPPEFLCPITGFLMSDPVVVSSGQTFERLSVQVCRNLGYIPDLLDGTRPDLSTVIPNLAMKSTIFSWCDRQKVDHPRPPDAAYVEGVVRARMDKDPNPSPGQSPGPGDKDPEPEILPPVEENSPSDYDAVMEAIRARSKNSMSPTTSLESVTIGQSSYHPVRAVSMFSSSTTSSSSGVFAGADSPFRNAMSFSSTDHSSSPMSPEEEEIFNKLRGTDIFDHEQGLILLRKMTRSSEDLRVSLCTDRILSFLRSLLVSRYNLVQTNAAASVVNLSLEKQNKVKIVRSGFVPLLIDVLKSGTTEAQEHVAGALFSLALEDENKMVIGVLGAVEPLLHALRSSESERARQDAALALYHLSLIPSNRTRLVRA…
AtPUB42	At1g68940	MEIQTAESNVICSIDIFESLSDSVDVAKKLVEKSQESNEAESTTDLRSIEAGFEGVVKQMGETLQSIPESTFDEEEYIGVVIQSLSNEMQNATIGDGSKSEMINNGQQKISAKHTPDIVSEQMEEDLYPTDPEFSYESYMMYSESQSQMTDIPDIPSKSTDVSRQRKHGNHSESQSLVTEIPDIPSQSTNVSSQRKHGNLSKSQSQSTEIPDIPSQSSNASSQRKYGNLSESLSMLPQVTQFMEPPYQAFICPLTKEIMEDPVTTETGVTCERQAVIEWFDSFGNSDEINCPVTGQKLTTELSANVVLKTIIQEWKVRNEAARIKVAHAALSLGGSESMVIDALRDLQMTCEGKEYNKVQVREAGIIQLLDRYLTYRSKDVRFELLKFLRTLADEETDD…
AtPUB43	At1g76390	MAGSGSWDGSQSDNSSQFEPGIDNIYEAFICPLTKQVMHNPVTLENGQTFEREAIEKWFQECRENGQPLSCPITSKELSITDLSPSIALRNTIEEWRARNDALKLDIARQSLYLGNAETNILLALKNVREICRNIRKIRQRVCNPQLVRLITDMLKSSSHEVRCKALQTLQVVVEGDEESKAIVAEGDTVRTIVKFLSQEPSKGREAAVSVLFELSKSEALCEKIGSIHGAIILLVGLTSSKSENVSTVEKADKTLTNLERSEENVRQMAINGRLQPLLAKLLEGSPETKVSMAFYLGVLALNNDVKVIVAQTVGSSLIDLMRTRDMSQREAALGALNNISSFEGSAKLLINTGILPPLIKDLFYVGPNQLPIRLKEVSATILANIVNIGYDFDKVPVG…
AtPUB44	At1g20780	MVGSSDGDQSDDSSHFERGVDHIYEAFICPLTKEVMHDPVTLENGRTFEREAIEKWFKECRDSGRPPSCPLTSQELTSTDVSASIALRNTIEEWRSRNDAAKLDIARQSLFLGNAETDILQALMHVRQICRTIRSNRHGVRNSQLIHMIIDMLKSTSHRVRYKALQTLQVVVEGDDESKAIVAEGDTVRTLVKFLSHEPSKGREAAVSLLFELSKSEALCEKIGSIHGALILLVGLTSSNSENVSIVEKADRTLENMERSEEIVRQMASYGRLQPLLGKLLEGSPETKLSMASFLGELPLNNDVKVLVAQTVGSSLVDLMRSGDMPQREAALKALNKISSFEGSAKVLISKGILPPLIKDLFYVGPNNLPIRLKEVSATILANIVNIGYDFDKATLVSE…
AtPUB45	At1g27910	MDVNEVEENFFAPGDAKLHGKMCNALSVIYCKIMSIFPSLEAARPRSKSGIQALCSLHVVLEKVKNILRHCTESSKLYLAITGDSVVLKFEKAKSSLTDSLRRVEDIVQQSIGSQLLEILMELENTEFSLDPAEKEIGDQIIGLLQQGGNFESSSDNNELEVFHQAATRLGITSSRAALTERRCLKKLIERARMEDDKRKESIVAYLLHLMRKYSKLFRSEIWDDNDSQGSSSLPCSPTIQGSIDDAHGRAFDRQLSKLSSFNFRSCNNNRRSSQMSVPPEELRCPISLQLMYDPVIIASGQTYERICIEKWFSDGHNTCPKTHQQLSHLCLTPNYCVKALISSWCEQNGVQVPDGPPESLDLNYWRLALSVSESTDTRSAKRVGSCKLKDVKVVPLEE…
AtPUB46	At5g18320	MADSTETNADTLRRELQKVLTEILNDGGGNDRDETEAFSGVVKAIDEAVRILTCLRKVESKIPESDISPVEVPKEFICTLSNTIMIEPVIIASGQTYEKRYITEWLKHERTCPKTKQVLSHRLWIPNHLISDLITQWCLVNKYDHQKPSDELVAELFTSDIEALLQRVSSSSSVADQIEAAKELRHQTKKFPNVRVFFVAGIHDSITRLLSPLSTLDEAVDSSLELQENIVTALFNLSILESNKTVIAENCLVIPLLTKSLKQGTDETRRNAAATLSSLSAIDSNKIIIGNSEAVKALIDLIEEGDLLATKEATSTVFNLCIVLENKGKVVSAGLIHAATKKIKAGSNVDELLSLLALISTHNRAVEEMDKLGFIYDLFSILRKPSSLLTGENAVVIVF…
AtPUB47	At5g18330	MADSTADESTNADTLWRELHKVLPEIWYDGGGKDHCEIDEAIRILTCLRKIESKNPESDISPVEVPKEFICTLSNKIMIEPMLIASGQTFEKSYILEWLKHERTCPRTKQVLYHRFMIPNHLINEVIKEWCLIHNFDRPKTSDEVIDLFTGDLESLLQRISSPSSVEDQTEAAKELALKAKRFSSVCVYFVAKIPDSITRLLTPLSISEDSNPEFLENIVTALHIFSTSEKNKTLVAENPLVLPLLAKYMKQGTVLTRIHSAATVNSLSYTDSNKIIIGNSEVLKALIHVIEEGDSLATSEAFSALSNLCPVKEISEKAVSEGLIRAAIKKIKAGSNVSMLLSLLAFVSTQNHQTTEEMDNLGLIYDLFSILRNSNSLVNDENAVVIVYNICKSYKALQ…
AtPUB48	At5g18340	MADSTADATETNADTLTLRRELKKVLTENLNDGGVKDRVETVKSIDEAIRILNRLKIVESKKRKRESDSSSVEVPKEFKCTLSKTIMIDPVIIFSGQTYEKRYITEWLNHDLTCPTAKQVLYRVCLTPNHLINELITRWCLANKYDRPAPKPSDIDYVTELFTDGIESLLQRISSPSSSVADQTEAAKELALQTEKFVNVRDFFIKELPDSITRLLTPLSVLGDEVDSNPELQENIVTALFNMSTFEKNKTVLAENHQVIPLLAKSMKQGSVVTRRNATLTLASLSDIDSNKIIIGNSVALKALIDLIGELDDLSATHDALCAVIDLCCDERENWKKAISLGLAPAAIKNIKARRNLFESLAALALISPHERVIQEVANLGVIYDLLSILRKTSCMVTC…
AtPUB5	At4g36550	MQKSTSSSASPDEIKDFHYAALKLQLSTPEAIVTERRSLKIICEDHKQNSFTHHQSIDDSLHANAAEAEASEEHNGTLPEKFKCTLSRTVMYDPVIISSGNTFERMQIQKWFDEGNDSCPISKRKLDDFTLKPNVELKSQISEWCAKNGLDVQDPARKHVKASNSIDFSVSIASFGSSLYNIPDHSGISITDFNSSYSIDSSSYSKMSKGGYFTPMQRIDSASGAGDTDSSHSEIEIDPLCGLTNLPWDAQIKVVEDVRSRFEHSTRAFRSMSPSKFLEPLITYLKNALERNGTAGEIIKGGLDLLLAFLSGNRRAIESLEEEVFKMFSVFLESEVVAEEALNILEVLSNHPHGPSKITSSGSLSSLLKIVESQAEHLQEQAMITLKNLSSSMEICLEM…
AtPUB6	At1g24330	MDVSELEENLFAASDAKLHGDMCKELSAVYCKVLSIFPSLEEARPRSKSGIQTLCSLHIALEKAKNILQHCSECSKLYLAITGDAVLLKFEKAKSALIDSLRRVEDIVPSSIGSQILDIVGELEHTKFLLDPSEKEVGDRIIALLQQGKKFDNGSDSTELEIFHQAATRLSITSSRSALAERRALKKVIDRARVEEDKRKESIVAYLLHLMRKYSKLFRSEMMDENDSPCSTPCSPTGQGPNEDRVNAFGRQLSKFGSINYKPMNSRKSGQMPIPPEELRCPISLQLMYDPVIIASGQTYERVCIEKWFSDGHNSCPKTQQQLPHLSLTPNYCVKGLIASWCEQNGITVPTGPPESLDLNYWRLAMSDSESPNSKSVDSVGLCTPKDIRVVPLEESSTI…
AtPUB7	At1g67530	MDVTELEENLFAASDAKLHGDMCKELSGVLCKVLSIFPSLEGARPRSKSGIQALCSLHIALEKAKNILQHCSECSKLYLAITGDAVLLKFEKAKIALIDGLKRVEDIVPSSIGSQILEIVGELENTRFMLDPSEKEVGDQIIALLQQGKKFDNCNDNTELEIFHRAATRLSITSSRVALAERRALKKLIDRARAEEDKRKESIVAYLLHLMRKCSKLFRSEILDENDSPGSYPCSPNEDHGSVHGFGRQLSRFGSLNDKPMNSINSGQMPVPPEELRCPISLQLMCDPVIIASGQTYERVCIEKWFSDGHNTCPKTQQQLPHISLTPNNCVKGLIASWCEQNGTQIPSGPPESQDLDYWRLALSDSESTKSQSVNSIGSYKLKGVKIVPLEENGTTVVE…
AtPUB8 (AtCMPG3)	At4g21350	MAFDLPNDFRCPISLEIMSDPVILQSGHTFDRVSIQQWIDSGNRTCPITKLPLSETPYLIPNHALRSLILNFAHVSLKESSRPRTQQEHSHSQSQALISTLVSQSSSNASKLESLTRLVRLTKRDSSIRRKVTESGAVRAALDCVDSCNQVLQEKSLSLLLNLSLEDDNKVGLVADGVIRRIVTVLRVGSPDCKAIAATLLTSLAVVEVNKATIGSYPDAISALVSLLRVGNDRERKESATALYALCSFPDNRKRVVDCGSVPILVEAADSGLERAVEVLGLLVKCRGGREEMSKVSGFVEVLVNVLRNGNLKGIQYSLFILNCLCCCSGEIVDEVKREGVVEICFGFEDNESEKIRRNATILVHTLLGIPMSS
AtPUB9	At3g07360	MAKTGVFDSDPTAIAKAKELKREMKKLLIKIDDEDDLGVQTIDQLQDALSALREATMRKMAKSSSLEMLETVSCPEEFRCPLSNELMRDPVVLASGQTYDKLFIQKWLSSGNRTCPKTQQVLPHTALTPNLLIREMISKWCKKNGLETKSQYHPNLVNEDETVTRSDREIFNSLLCKVSSSNLQDQKSAAKELRLLTRKGTEFRALFGESPDEITRLVNPLLHGSNPDEKLQEDVVTTLLNISIHDDSNKKLVCENPNVIPLLIDALRRGTVATRSNAAAAIFTLSALDSNKVLIGKSGILKPLIDLLEEGNPLAIKDVAAAIFTLCIAHENRSRAVRDGAVRVLGKKISNGLYVDELLAILAMLVTHWKAVEELGELGGVSWLLKITRESECKRNKEN…
AtPUB20 (ACRE74, AtCMPG1)	At1g66160	MGLSLRVRRRGGSVSKKEIIPVTSCSEEVEITIPSQFQCPISYELMKDPVIIASGITYDRENIEKWFESGYQTCPVTNTVLTSLEQIPNHTIRRMIQGWCGSSLGGGIERIPTPRVPVTSHQVSEICERLSAATRRGDYAACMEMVTKMTRLGKESERNRKCVKENGAGLVLCVCFDAFSENANASLLLEETVSVLTWMLPIGLEGQSKLTTTSSFNRLVELLRNGDQNAAFLIKELLELNVTHVHALTKINGVQEAFMKSINRDSTCVNSLISIHHMILTNQETVSRFLELDLVNITVEMLVDSENSVCEKALTVLNVICETKEGREKVRRNKLVIPILVKKILKISEKKDLVSVMWKVCKSGDGSEVEEALRLGAFKKLVVMLQVGCGEGTKEKVTE…
AtPUB21 (AtCMPG5)	At5g37490	MGFLWRTRSNEKKITPVLSWPESEPESEITIPPEFQCPISIDLMKDPVIISTGITYDRVSIETWINSGNKTCPVTNTVLTTFDQIPNHTIRKMIQGWCVEKGSPLIQRIPTPRVPLMPCEVYEISRKLSSATRRGDYEKCGVIIEKIKKLGDESEKNRKCVNENSVGWVLCDCFDKFSGDEKLTFMLNEILSLLTWMFPIGLEGISKLASATSFRCVAGLLKSTDDSVRQNAAFIMKEILSLDETRVHSFAVENGVAEALVKLIRDSVSSSSTKSSLIAIYQMVLQKPEIASEFLEIGLVSITVEMIVDAENSVCEKALAVLDAICETEHGREEVRKNALVMPLLVKKIAKVSELATRSSMSMILKLWKTGNTVAVEDAVRLGAFQKVLLVLQVGYGEE…
AtPUB22	At3g52450	MDQEIEIPSFFLCPISLDIMKDPVIVSTGITYDRESIEKWLFSGKKNSCPVTKQVITETDLTPNHTLRRLIQSWCTLNASYGIERIPTPKPPICKSEIEKLIKESSSSHLNQVKCLKRLRQIVSENTTNKRCLEAAEVPEFLANIVSNSVDTYNSPSSSLSSSNLNDMCQSNMLENRFDSSRSLMDEALSVLYHLDTSETALKSLLNNKKGTNLVKTLTKIMQRGIYESRAYAALLLKKLLEVADPMQIILLERELFGEVIQILHDQISHKATRSAMQILVITCPWGRNRHKAVEGGTISMIIELLMDDTFSSERRNSEMAMVVLDMLCQCAEGRAEFLNHGAAIAVVSKKILRVSQITSERAVRVLLSVGRFCATPSLLQEMLQLGVVAKLCLVLQVS…
AtPUB23	At2g35930	MSGGIMDEEIEIPPFFLCPISLEIMKDPVIVSTGITYDRDSIEKWLFAGKKNSCPVTKQDITDADLTPNHTLRRLIQSWCTLNASYGVERIPTPRPPICKSEIEKLIRDSASSHENQVKCLKRLRQIVSENATNKRCLEAAGVPEFLANIVSNDSENGSLTDEALNLLYHLETSETVLKNLLNNKKDNNIVKSLTKIMQRGMYESRVYATLLLKNILEVADPMQSMTLKPEVFTEVVQILDDRISQKATKAAMHILVNICPWGRNRHKAVEAGVISVIIELLMDESFTSERRGPEMAMVVLDLLCQCAEGRAEFLNHGAAIAVVCKKILRVSQTASDRAVRVLLSVGRFCATPALLHEMLQLGVVAKLCLVLQVSCGGKTKEKAKELLKLHARVWKDSP…
AtPUB24	At3g11840	MNIYTYTKSYVFPQMDQEEEEIEIPNYFICPISLEIMKDPVTTVSGITYDRQNIVKWLEKVPSCPVTKQPLPLDSDLTPNHMLRRLIQHWCVENETRGVVRISTPRVPPGKLNVVEEIKNLKKFGQEALGREETLQKLEVLAMDGNNRRLMCECGVHKSLILFVVKCTSEDEDGRRRIKGLDESLRLLHLIGIPSNDAKTILMENDRVMESLTWVLHQEDFLSKAYTIVLLRNLTEYTSSHIVERLNPEIFKGIIGFLKDVVNSVNRTSPTVRETVQSSSRPSLGKTEPSKLDHSLVIKQAVTAALMILLETSSWSRNRSLLVDLGAVSELIELEISYTGEKRITELMLGVLSRLCCCANGRAEILAHRGGIAVVTKRLLRVSPAADDRAISILTTVSK…
AtPUB25	At3g19380	MPRNIEPLDLGIQIPYHFRCPISLELMQDPVTVCTGQTYDRASIESWVSIGNNTTCPVTRAPLSDFTLIPNHTLRRLIQEWCVANRSNGVERIPTPKQPADPTSVRALLSQASAITGTHVSVRSRAAALRRLRGFARDSDKNRVLIAAHNATEILIKILFSETTSSELVSESLALLVMLPITEPNQFVSISSDPGRVEFLTRLLFDSSIETRVNAAALIEIVSTGTKSADLKGSISNSESVFEGVLDLLRNPISSRRALKIGIKTLFALCSVKSTRHIAITAGAPEILIDRLAADFDRCDTERALATVELLCRTPEGCAAFGEHALTVPLLVKTILRVSDRATEYAAGALLALCTAEERWREEAAGAGVVVQLLLMVQSECTERAKKKAQKLLKLLRDS…
AtPUB26	At1g49780	MPGNLEPLDLGIQIPYHFRCPISLDLMSDPVTISTGQTYDRTSIDSWIAMGNTTCPVTRVALSDFTLIPNHTLRRLIQEWCVANRSNGVERIPTPKQPADPISVRSLLSQASAITGTHVSVRSRAAAIRRLRGLARDSEKNRVLIAGHNAREILVRILFADIETTSLSSELVSESLALLVLLHMTETECEAVASDPSRVGFMTRLLFDSSIEIRVNAAALIEMVLTGAKSMDLKLIISGSDSIFEGVLDLLKNPISSRRALKIGIKAIFALCLVKQTRHLAISAGAPGILIDRLAADFDRCDTERGLATVELLCRLPEGCAAFGEHALTVPLMVKTILRVSDRATEYAAGALLALCTAEERCRDEAAAAGLVTQLLLLVQSDCTERAKRKAQMLLKLLR…
AtPUB27 (AtCMPG2)	At5g64660	MRKDDLCITVPTFFRCPISLDVMKSPVSLCTGVTYDRASIQRWLDGGNNTCPATMQILQNKDFIPNRTLQRLIEIWSDSVRRRTCVESAELAAPTRDEIADAIDRVKIEKEERDDREVLSKIVRFGRESDDNRGFLAGKDDFVKLLVDLINQVDFETTSAAKSLVVQEAVKILSTIRSKVSDRRRFSNLILTNGRDRLSVIVYLFKTGNVELKIDCAGLLEFIAVDAESKLLIAERDGLITELMKSISKDSDLSLIESSLSCLIAISSPKRVKLNLLREKLIGDVTKLLSDSTSSLSVSVTEKCLKLLEILASTKEGRSEICGGDGECLKTVVKKLMKVSTAATEHAVTVLWSVSYLFKEDKALEAVTSVNGVTKILLLLQSNCSPAVRRMLTDLLKVF…
AtPUB28	At5g09800	MRSDDLYITTVPCFFKCPISLDVMKSPVSLSTGVTYDRVSIQRWLDDGNNTCPATMQILQNKEFVPNLTLHRLIDHWSDSINRRADSESPESDTPTRDEINAAIERFRIENDARSKILRFARESDENREFLAGKDDFVAMLVDLISDSRNFSDSQLLLVGEAVKILSMIRRKIFDRRRLSNLILTNGGDCLTSFFLLIKRGNPKLKIDCSAVLEFIAVDAESKLIIAKGEGLVTEIIKLISSDSDSSLIEANLSLLIAIASSKRVKLALIREKLVTKLTSLLTDPTTSVSVTEKCLKLLEAISSCKEGRSEICDGVCVETVVNKLMKVSTAATEHAVTVLWSVCYLFKEKKAQDAVIRINGVTKILLLLQSNCSLTVRHMLTDLLKVFKVNSRSCLSVY…
AtPUB29	At3g18710	MGRDETETYITVPSFFKCPISLDVMRSPVSLCTGVTYDRASIQRWLDGGNNTCPATMQLLKTKDFVPNLTLQRLINIWSDSIGRRHNGDSPVLNPPSGREVPTKEEVNVLLERLMSLENLMKIVRFVKDSDSNREFLSKKMEFVPMLVDIIRTKKTKIELVIMAIRILDSIKVDRERLSNLMLANDGGDCLTAILLAIQRGNLESKIESVRVLDWISFDAKSKLMIAERDGVLTEMMKSISITESSDPSLIEASLSFLITISKSKRVRSKLIAAKAITKIKDILLTETLTNVAVTEKSLKLLETLSSKREGRLEICGDDNGRCVEGVVKKLLKVSTTATEHAVTILWCLCYVFREDKTVEETVERSNGVTKLLVVIQSNCSAMVRQMAKDLIKVLKFNS…
AtPUB30	At3g49810	MPMFQPLKRDGLIGFEGGGDGQVLDLDTAVKDGVLGGVNGGGVGVVDEKLDLKKMIKELDLQDIPSVFICPISLEPMQDPVTLCTGQTYERLNIHKWFNLGHLTCPTTMQELWDDTVTPNKTLHHLIYTWFSQKYVLMKKRSEDVQGRAIEILGTLKKAKGQARVHALSELKQIVIAHLMARKTVVEEGGVSVISSLLGPFTSHAVGSEVVAILVSLDLDSDSKSGLMQPAKVSLIVDMLNDGSNETKINCARLIRGLVEEKGFRAELVSSHSLLVGLMRLVKDKRHRNGVSPALRLLKPISVHKQVRSLMVSIGAVPQLVDILPSLDPECLELALFVLDALCTDVEGRVAVKDSANTIPYTVRVLMRVSENCTNYALSILWSVCKLAPEECSPLAVEV…
AtPUB31 (AtCMPG4)	At5g65920	MPMFQPSKNGGFDGHILDLHSAVKDGVLGGGDGKFLVVVTDEKKKLDLKEMISELELPEIPSVFICPISLEPMQDPVTLCTGQTYERSNILKWFNIGHCTCPTTMQELWDDLVTPNKTLHQLIYTWFSQKYVLMKKRSEDVQGRAIEILGTLRKAKGKAKVHALSELKQVVMAHAIAKKTVVDEGGVFVISSLLSPFTSHAVGSEAIAILVNLELDSDSKAGLMQPARVSLMVDMLNDGSIETKINCARLIGRLVEEKGFRAELVSSHSLLVGLMRLVKDRRRRNGVSPALTLLKSVSVHKQVRNLLVRIGAVPQLVDVLPCLDVECLESALFVLDSLCLESEGRIALKDSVNTIPHTVRLLMKVSEKCTNYAISILWSVCKLASEECSSLAVEVGLAA…
AtPUB32	At3g49060	MGEIGGEELVLDVDETIFVAVAEDVERSKTTVLWAARNFSGKKICLLYVHRTARAASWTHKKLVGGSFKKHDVKVIERVEKPKVDELMNSYLQLLSETEIQTDKLCIAGQNIEECIVELIARHKIKWLVMGAASDKHYSWKMTDLKSKKAIFVCKKAPDSCHIWFLCKGYLIFTRASNDDSNNRQTMPPLVQLDSDNETRKSEKLESSYMRRRLRYWRSLLEQDGEKDTGQLEREKVEPRAPPLFSSGSSSSFGEPVGPEPVSPELVDSDTLNTSNVEEKEREGDVARKVHRYDKAMHDIGQSDRTVYGEAGKKWEEDASTTEALCKAKALEGLCIKESSQRKRLEELLEKEKLEVKMVIEQNNGFMKELQMVQGRNLKLESQMRKLQDLEKEHGEKFD…
AtPUB33	At2g45910	MALVSPIPAMGERAGSMRFHGIGSPGSRSSRSGIMDEPVSRLIDEKIFVAVDKHVAKSKSTLIWALQNTGGKKICLIHVHQPSQMIPLMGAKFPVGAVKEEEVRVFREKEREKVHMILDDYLRICQQRGVRAEKMFIEMESIENGIVQLISELGIRKLVMGAAADRHYSRRMTDLKSRKAIFVRREAPTLCQIWFTCKGYLIHTREATMDDTESEYASPRPSISASDLLQTFSTPESEHQHISRVQSTDSVQQLVSNGSSTEQSGRVSDGSLNTDEEERESDGSEVTGSATVMSSGHSSPSSFPDGVDDSFNVKIRKATSEAHSSKQEAFAETLRRQKAEKNALDAIRRAKQSESAYSEELKRRKDTEIAVAKEKERFITIKNEQEVIMEELQSAMAQK…
AtPUB34	At2g19410	MVVMLTQEMSGGGGPKAEEGQLFVAVAVKGLIGDKLGGAGSRRAVRWAVDNLLPKADKFVMIHVIPTITSIPTPNILILMFTRMWVVTAGDRLPVEEVEESVVEMYVRDVKKEYETVFVPFLKMCKSTRSTKRYFRSRRTKGTGVPLTVLRYAPETCEVYIVCKDRITTKSMDPLINREPCTSPHAAATAHDFLRDWAASFHTLRSPTLPDPRQSTEAGTRRSASARELRFEALSLTCNKPKTPQSSKASSATTPEIFRRRRGSDIPQLNYSDFDKTCTKPQSNVENIVSEHRDSDRSPPETSRKSKKVEIEEEVERLKNELQSTVFKYKQACEELFSTQNKVKMLSTEYLNESKRVNNAVEKEELQRNTAALEKERYMKAVKEVETAKALLAREFCQR…
AtPUB35	At4g25160	MSRSPDKLALPPPPPPPPSRTVVVALSGSSKSKYVVTWAIEKFATEGNVGFKLLHIHPMITSVPTPMGNAIPISEVRDDVVTAYRQEILWQSEEMLKPYTKLFVRRKVAVEVLVIESDNVAAAIAEEVTRDSIDRIVIGGSSRSFFSRKADICSVISALMPNFCTVYVVSKGKLSCVRPSDSDGNATIREDGSERTNSSSGSSGPTSDSSDVMSSAHDSQSRPLSLPVRRMQHFPAIAGQASVPMETSSVGSDETRCMSLDAEEARDVSSINRSSTDTTSRWTPRRRDYEERKEAMSSSSSNREYGNFGTRFSWSGMGVDTTHSRASQQASNMSDALSEQSYTDNQVNLNFEVEKLRAELRHVQEMYAVAQTETFDASRKLGELNQRRLEEAIKLEELK…
AtPUB50	At5g65500	MEETKTHELEVEAESGSRMEKVYIAVGNDVQEGYKTIHWALKKWNNIPISIVLLHLCNISQDFVYTPFGKLPASSVSEEKLQVLRKYEDQKIDKLLSKYITFCGKVCPLSVNFVLFGKSKSAISGSFYVYQNKPEFCEFYIICGGKMVSLKNDVNNNNSNIRSWIGKMFHDPGRNLDRSSGNNDDPTASGSSWDKNLQEIENYFQQLLSLNLAEEETENVVEEEQEDDDDVALNVLQHMDVAEKLEYVRRKVNEAKLMIDEKSREVKVNAERSNRAEWAISLCNSRIGEFEAWIKEESERREKLQATLDSDKECIEEAKNYVEKGKTKLHSLAELQEVLSSKVKTMMEAKSQAEVELERVVLQRGEMITEIEKLRSQRDVFNRRIEFCKEREVIGSVSK…
AtPUB51	At5g61560	MGDGALIVAVAIKGNNSKTKGVVRWALQEFASQEHVVFKLLHVQPRDSNSVSTTRKDLTTSVYKKDVDRKTREMLLPSRDMFVHREVQLDIMVLESDDIADAISKAVQDHGISELVIGASSSIIFSWKLKRSNLSSRIADATPRFCSVHVISKGKLLNVRKSDMDTETSIADDRSESRFSSDSHSGTVSSTSSHQFSSTPLLFQRIQALTTVNQKVGTNIGKQNNEPHHHHHNRAGSLDVDESKLLNQKGFYRTSSSGIGYGGSDISSWRSSQMEEASSSSTYSDPTSSSSQIHKDFELEKLKIELRHIKGMYAVAQSEVIDASKKMQDLNQRRSEEATRLKNLTIREEEADEVVEMERERQEDAENEAELVRECIERETEERLEAEARAEEVRKEKQR…
AtPUB52	At5g61550	MEEKKVVRALSEHLSLPPPPSPSVAVAINGKKKSKYVVFWALEKFIPEGFTDFKLLYVRPPVSYIPTPMGIAVAVSELREDVVSAYKQELDWSANEMLRPYKKMFERRKVQVEVLLLDSLEPAAAIAEEIAGTGVTKLVIGMSLRGFFSRKIDMSSLIATAVPRFCTVYVISKGKLASVRPSESDASGSIRFERSSSTSGSTDSPRLPPEYQDFLSAVSEAQSRVSPFSPALKHSMGSNAVAQMDTSSSGTDQEEVSTGRGMEIVHSGIEGKKNKDESFSASFPMGTEAYNSMSWTSKWRDHEDRREMRSSSSSNNHDLVNMDWGAVVPENYSWVSHTASHMSDGLLSVHSITDNQVNLNFEIEKLRAELKHVQEMYAMAQTETVGASKKLTELNQRRF…
AtPUB53	At5g51270	MDSFFKNSYLDPKAVRAQLPKRADLAAPSEPMTVALAISGSIKSKNVIKWALNKFGSDKNVTFKLIHIHPKITTLPTASGNIVSISEELEEVAAAYRQKVMQETKETLLKPFKKMCERKKLKIDETRFESSLTKVAVELQVLESNSVAVAITKEVNQHLISNLIIGRSSQAASSRNYDITASISASVSNLCTVYVVSNGGVHILAKDTSDTERNDTSIESGFERTSSSCSSGSGANSDVMSNALKSNPHTLSNKRMQNLPTIVRGVSVPMETSSTESDETKKRSSDAAEEASKRSSPETSRSVSWNPQFRDFDERKDAMSSMSSNFEYGNVVTPLGHYFTDNQDTLNEISKLRAELRHAHEMYAVAQVETLDASRKLNELKFEELTLLEHETKGIAKKE…
AtPUB61	At5g57035	MTNKFFELIGGAPSYSSVSVAVKGSVGDAVGGTASRRALRWTIENFLPKIDRLVLVHVMPTVTTIPSPSGSKIPIEELDESVVSMYKRDLRKEFEQVFVPFKRICKSNKVETLLLEHHDPAKALLKYMSDTDVECLVIGSCSSNFLTRKKGQEMPLTVLGEAPETCEIYVVCKDRILTKSTNQFTADSSSSFRIPEGAEAYTESFSRTRSDKTGLSASSITSSGRMRIGRPGSLPHSHPTSRVYSDAQSSSTDIVLVDDEHCRSILRHSTVSTSKIQMDPRPHLKTPKSGVRAEVEQLRKEVQTTLSMYKQACEELVHKQTQVQSLSSECIKETERVITALEKEEMRRKAAAEEKEKHLKAVKEVEEAKSMLAKEFCERQLAELDALKQSIEKQKVIEQ…
AtPUB36	At3g61390.2	MTLKIPIQEMVKMVGSLRSHGIDIPESMEINKKEKIYVAVTEKDLESKSSLVWAIQNSGGKEFCIVHVHQPIPGEMFHEQKLRLYRKEKDKAHKNSEKYLQICRQMQVTAEIIYIETDSVEKGILQLISQRGVTKLVMGAAADRHYSMRMRDLKSKKAIYIHREAPATCLIWFTCNGYLICSREARRANNLYLECASSNSLSQSDITRGTESIVKDDDHLIKLAVTEAEASKRKARFEACKREEAEKTAVDALKKAKQWENVYFEELKQRKETEKALRKRNDELEKMRSESETQITESYTVIRKLQEKNNLSMETFRGIREEQEELKIKLREVSKLKGKREEEEASTSNHREPPQYFICPITHDIMEDPHVAADGFTYEGEAISRWFERGHETSPMINK…
AtPUB37	At2g45920	MMGKSGSQQLLMDEKIYVAVGSDLGNKSTLVWAIQNTGGKEFCIVHVHQPLYRKEKEKTQKILDKYLQKCRQMQVCAEMIHIKMESVEKGIIQLISERNVKKLVMGAASDTRYSMRMADLLSTKAIYIRQEAPATCCIWFTCKGYLVYKRESIMGNTSLEYASTSSGQDSVRSRGSVIPSRQFTISRGNGNVYQLAVFEAEKSKKEASLEAFKHQEVVKEKNEAIKRGKEWESAYLEELKQRKETEMELKKVREKLEKMRYISENRITESYMLVQKLQDKYNLATKVLRKAKEERDLLIKGRDIAIIEVEELRKEVSRSDEHREAPQYFICPISLEVMKDPQLAADGFTYEAEAISTWLQGGHETSPMTNTKLHHTKLVPNLALRSAIQEWLHASSSFRK
AtPUB54	At1g01680	MEDAIYVAVNQDVRESKKTLLWALKNLQVKKIFLLHVHLPFSLTTSSSRLEQSEIDAIQDSELNTSVNSLYKYRDICINKGVNEKDVDTSMISGHDVGEGIVELIYQNIITNLVMGAAADPHYSRGMSITSRKAEYVSQHAPHSCKIWFICKGKLIKQRERSFYLGNPSDSFSEFSTSAEKPISKGRRRDEEEEPESPKEHPGWILEPEESPKKGRKETIEKSKSNESDEDPRLEDFKCPISMEIMRDPHVAADGFTYEAEEFRKWLRSGGRTSPKTNKPLENHNLVPNHTLRIIIKDWLEKNPNYKR
AtPUB55	At1g01660	MAELMAMGNDVVHVAVKSDVRESRSTLLWALRNLGAKKVCILHVYQPKTASPAARKLEELEAIMYETLHDYFDFCQQEGVNEDDIYISCIEMNDVKQGILELIHESKIKKLVMGAASDHHYSEKMFDLKSRKAKYVYQHAPSSCEVMFMCDGHLIYTKEANLEDCMGETESEAGQSKPKLYSSASPKCSAELVSAIVAYIDTRRDRDMLEPNASEDQSESDRNDQLYRQLKQALMEVEESKREAYEECVRRFKAENTAVEAIRSAREYEAMYNEEAKLRKEGKEALAKQRKMVEKTKQERDDALIIILNGRKLYNEELRRRVEAEEMLGKEKEEHERTKKEIEEVRAIVQDGTLYNEQLRHRKEMEESMKRQEEELEKTKKEKEEACMISKNLMQLYED…
AtPUB56	At1g01670	MTPSSSGLEQSEIDAIQELEQTSRNDTLLKYHDICIDEGVIEQDVDMSCFSANSVGEWIVELIYQNNIKKLIMGATADSHYSEGMVHITPTKADYVIQHAPHCCNIWLVCNGNLIQTREGRFEHAGSAYSSSSSLHSIDSALIPYGGAGRAERVTEPHALSSSEEQSARGIEKMYYEEQRRRLEIEELKREKEQRDKMRRVREEALSSSSGVTKILYNEEVMRRREVEAELNRAKAEIEDMKRVQIELKEQHYADCRLLEKERDEAIKTTEELLRALEKGESSIPLQWSVSIEPPQCFICPISKDIMQNPHVAADGYTYEADEFRRWLNHGGEKSPMTNLRLENRNLIPNLVLRSAIKDWLQQHP
AtPUB49	AT5g67530	MGKKQHSKDRMFITKTEWATEWGGAKSKENRTPFKSLPYYCCALTFLPFEDPVCTIDGSVFEITTIVPYIRKFGKHPVTGAPLKGEDLIPLIFHKNSEGEYHCPVLNKVFTEFTHIVAVKTTGNVFCYEAIKELNIKTKNWKELLTEEPFTRADLITIQNPNAVDGKVTVEFDHVKNGLKIDDEELKKMNSDPAYNINVSGDIKHMLADLGTDKAKEIALHGGGGNKARNERAAAIAAILESRSKIKEVSKAEQPKQTYSVVDAASASVFGRSADAAKAGSSDKTAARIAMHMAGDRTPVNSKMVKSRYSSGAASRSFTSSAFTPVTKNDFELIKVEKNPKKKGYVQFQTTHGDLNIELHCDIAPRACENFITLCERGYYNGVAFHRSIRNFMIQGGDP…
AtPUB60	At2g33340	MNCAISGEVPVEPVVSTKSGLLFERRLIERHISDYGKCPVTGEPLTIDDIVPIKTGEIIKPKTLHTASIPGLLGTFQNEWDGLMLSNFALEQQLHTARQELSHALYQHDSACRVIARLKKERDEARQLLAEVERHIPAAPEAVTANAALSNGKRAAVDEELGPDAKKLCPGISAEIITELTDCNAALSQKRKKRQIPQTLASIDTLERFTQLSSHPLHKTNKPGICSMDILHSKDVIATGGVDATAVLFDRPSGQILSTLTGHSKKVTSVKFVGDSDLVLTASADKTVRIWRNPGDGNYACGYTLNDHSAEVRAVTVHPTNKYFVSASLDGTWCFYDLSSGSCLAQVSDDSKNVDYTAAAFHPDGLILGTGTSQSVVKIWDVKSQANVAKFDGHTGEVT…
AtPUB59 (AtCHIP)	At3g07370	MVTGVASAMAERLKEDGNNCFKKERFGAAIDAYTEAIALSPNVPAYWTNRALCHMKRKDWTKVEEDCRKAIQLVHNSVKAHYMLGLALLQKKEFTNGVKELQRALDLGRCSNPTGYMVEEIWEELSKAKYMEWELVSAMRSWELNSLKETCEAALNQQRALDMSRTEESSDEAYTAHTERLKALERVFKKAAEEDKPTEVPDYLCCNITLEIFRDPVISPSGVTYERAAILEHLKKVGKFDPITREKIDPANLVPNLAIKEAVAAYLEKHVWAYKMGC
AtPUB57	At1g56030	MVKNSYVLFARLCVELPPLPSDESHGEITTVERQFLRNCQMELENLSLKTELPLVYVDESKYWRFIKTVRVLAEVFNNMKTTRTTRKSIIQVLMNPILPSERSTDAMNLFLSTIEKLADLQFSDEDFNQLFVSSRLDLQLENKYNDKVEVKLRKEAEDALARKIKEVVDLTERLLQVEALEHKHKAKLQLRTETETAVAIERDYMRWKAEIFESEFNNQLVLRRESEIALDKERKELEGIKNLLETCFTGQKNLKSQVITWKDKYDQGSSIRKEKEVALSTKKLELEIFKQLAGSYKQDADAMRQERDNALKTDVMKNPHMAADGFTYELEAIQKWINTGHRTSPMTNLKLSHFSFFPNRALRSAIEELGR
AtPUB58	At1g56040	MVENSYVLFARLCVELFHELPPLPSDESHGDITTFERLFLRKCRIELENASPKTEHLPLVYVDETNYYRFIKTVRVLAEVYKNSKITETTRKSMIQVLMNPILPPERITDAMNLFRSIIGKLADFHFSDEKFNQLVRSSRVVELEGNYNEEVKLRKEAEDALAMKKEDVEMMEQLLESYKEEQGKLQLQAKALEHKLEAELRHRKETETLLAIERDRIEKVKIQLETVENEIDNTRLKAEEFERKYEGEMILRRESEIALEKEKKELEEVKLKLETYEREQENLSSEVRTWQDKYEQESSLRKLSEYALSREQEELQIVKGLLEFYNGEADAMREERDKALKTAKEQMEKRQPPSSFFCPITQASPNLYKKMITCITLNLEVMKDPHFAADGFTYEAES…

## Sheet: Table S4
Table S4. The used genes and their login Numbers.
gene name	gene ID	Chromosome	start	end
ZmPUB1	Zm00001d032905	Chrom01	242404402	242413137
ZmPUB2	Zm00001d028109	Chrom01	23110478	23114096
ZmPUB3	Zm00001d051397	Chrom04	157102239	157105793
ZmPUB4	Zm00001d001769	Chrom02	358455	360837
ZmPUB5	Zm00001d051830	Chrom04	171484287	171486906
ZmPUB6	Zm00001d003621	Chrom02	50696419	50706825
ZmPUB7	Zm00001d012494	Chrom08	175457336	175459328
ZmPUB8	Zm00001d053544	Chrom04	233597107	233599306
ZmPUB9	Zm00001d049708	Chrom04	40976510	40984562
ZmPUB10	Zm00001d035751	Chrom06	45350373	45356168
ZmPUB11	Zm00001d043043	Chrom03	187244353	187246345
ZmPUB12	Zm00001d029561	Chrom01	76215205	76224302
ZmPUB13	Zm00001d023480	Chrom10	16935821	6940532
ZmPUB14	Zm00001d041098	Chrom03	97280291	97285444
ZmPUB15	Zm00001d016511	Chrom05	165445881	165449664
ZmPUB16	Zm00001d032763	Chrom01	237624498	237636043
ZmPUB17	Zm00001d051091	Chrom04	141760670	141764490
ZmPUB18	Zm00001d016764	Chrom05	175226978	175228235
ZmPUB19	Zm00001d029829	Chrom01	89157702	89163658
ZmPUB20	Zm00001d017780	Chrom05	206546322	206552409
ZmPUB21	Zm00001d028374	Chrom01	32502432	32503776
ZmPUB22	Zm00001d035040	Chrom06	2922109	2930058
ZmPUB23	Zm00001d025379	Chrom10	116471861	116473196
ZmPUB24	Zm00001d016502	Chrom05	165076972	165077278
ZmPUB25	Zm00001d023634	Chrom10	12898295	12906692
ZmPUB26	Zm00001d045739	Chrom09	36163701	36169052
ZmPUB27	Zm00001d030251	Chrom01	116811698	116813033
ZmPUB28	Zm00001d016730	Chrom05	174398002	174399313
ZmPUB29	Zm00001d038280	Chrom06	153171028	153172387
ZmPUB30	Zm00001d047306	Chrom09	126193279	126204011
ZmPUB31	Zm00001d045230	Chrom09	16630744	16636380
ZmPUB32	Zm00001d002498	Chrom02	14080928	14082176
ZmPUB33	Zm00001d020416	Chrom07	112539626	112557804
ZmPUB34	Zm00001d030732	Chrom01	156409807	156421643
ZmPUB35	Zm00001d003745	Chrom02	57301189	57302536
ZmPUB36	Zm00001d045975	Chrom09	51158494	51170249
ZmPUB37	Zm00001d020358	Chrom07	108893864	108895550
ZmPUB38	Zm00001d051875	Chrom04	173015129	173019365
ZmPUB39	Zm00001d035066	Chrom06	3697989	3701900
ZmPUB40	Zm00001d042480	Chrom03	169055289	169060012
ZmPUB41	Zm00001d038471	Chrom06	157965103	157967206
ZmPUB42	Zm00001d051704	Chrom04	167226341	167230563
ZmPUB43	Zm00001d050689	Chrom04	115493075	115494365
ZmPUB44	Zm00001d015939	Chrom05	132838539	132842358
ZmPUB45	Zm00001d025727	Chrom10	127668398	127678365
ZmPUB46	Zm00001d042738	Chrom03	178550427	178559208
ZmPUB47	Zm00001d031263	Chrom01	184281833	184284331
ZmPUB49	Zm00001d017976	Chrom05	211152774	211154133
ZmPUB50	Zm00001d025161	Chrom10	107028161	107030458
ZmPUB51	Zm00001d048008	Chrom09	147881952	147883344
ZmPUB52	Zm00001d039302	Chrom03	1384838	1391865
ZmPUB53	Zm00001d049695	Chrom04	40529545	40530558
ZmPUB54	Zm00001d034607	Chrom01	297658230	297671159
ZmPUB55	Zm00001d016225	Chrom05	151044248	151046438
ZmPUB56	Zm00001d017671	Chrom05	203614655	203615933
ZmPUB57	Zm00001d026040	Chrom10	136648712	136650056
ZmPUB58	Zm00001d053587	Chrom04	235506532	235510751
ZmPUB59	Zm00001d016719	Chrom05	174012991	174014281
ZmPUB60	Zm00001d024672	Chrom10	83125172	83126249
ZmPUB61	Zm00001d046364	Chrom09	84217899	84227494
ZmPUB62	Zm00001d002541	Chrom02	15001465	15005577
ZmPUB63	Zm00001d020332	Chrom07	107145737	107147834
ZmPUB64	Zm00001d014078	Chrom05	31710720	31721035
ZmPUB65	Zm00001d019806	Chrom07	63197198	63198588
ZmPUB66	Zm00001d039722	Chrom03	12988063	12989439
ZmPUB67	Zm00001d002693	Chrom02	19414195	19420375
ZmPUB68	Zm00001d041548	Chrom03	126577793	126583834
ZmPUB69	Zm00001d003624	Chrom02	50750671	50751874
ZmPUB70	Zm00001d029847	Chrom01	89925888	89928127
ZmPUB71	Zm00001d042608	Chrom03	173419422	173424858
ZmPUB72	Zm00001d014845	Chrom05	65242576	65245598
ZmPUB73	Zm00001d003229	Chrom02	36851195	36864553
ZmPUB74	Zm00001d044773	Chrom09	1994309	1995695
ZmPUB75	Zm00001d005699	Chrom02	183810718	183812320
ZmPUB76	Zm00001d045397	Chrom09	20623493	20630674
ZmPUB77	Zm00001d045632	Chrom09	29535057	29540801
ZmPUB79	Zm00001d050308	Chrom04	80306468	80308553
ZmPUB80	Zm00001d028294	Chrom01	29450943	29452323
ZmPUB81	Zm00001d050712	Chrom04	117596721	117597951
ZmPUB82	Zm00001d012146	Chrom08	168883541	168888435
ZmPUB83	Zm00001d044734	Chrom09	742709	744038
ZmPUB84	Zm00001d028623	Chrom01	41163184	41168227
ZmPUB85	Zm00001d032264	Chrom01	219659819	219661541

## Sheet: Table S5
Table S5. Collinear block identification of maize U-box genes.
name	gene 1	chr	start	end	name	gene 2	chr	start	end
ZmPUB12	Zm00001d029561	Zm1	76215205	76224302	ZmPUB30	Zm00001d047306	Zm9	126193279	126204011
ZmPUB21	Zm00001d028374	Zm1	32502432	32503776	ZmPUB27	Zm00001d030251	Zm1	116811698	116813033
ZmPUB21	Zm00001d028374	Zm1	32502432	32503776	ZmPUB28	Zm00001d016730	Zm5	174398002	174399313
ZmPUB21	Zm00001d028374	Zm1	32502432	32503776	ZmPUB49	Zm00001d017976	Zm5	211152774	211154133
ZmPUB84	Zm00001d028623	Zm1	41163184	41168227	ZmPUB34	Zm00001d030732	Zm1	156409807	156421643
ZmPUB34	Zm00001d030732	Zm1	156409807	156421643	ZmPUB68	Zm00001d041548	Zm3	126577793	126583834
ZmPUB34	Zm00001d030732	Zm1	156409807	156421643	ZmPUB41	Zm00001d038471	Zm6	157965103	157967206
ZmPUB34	Zm00001d030732	Zm1	156409807	156421643	ZmPUB37	Zm00001d020358	Zm7	108893864	108895550
ZmPUB47	Zm00001d031263	Zm1	184281833	184284331	ZmPUB41	Zm00001d038471	Zm6	157965103	157967206
ZmPUB70	Zm00001d029847	Zm1	89925888	89928127	ZmPUB67	Zm00001d002693	Zm2	19414195	19420375
ZmPUB80	Zm00001d028294	Zm1	29450943	29452323	ZmPUB13	Zm00001d023480	Zm10	16935821	6940532
ZmPUB80	Zm00001d028294	Zm1	29450943	29452323	ZmPUB11	Zm00001d043043	Zm3	187244353	187246345
ZmPUB80	Zm00001d028294	Zm1	29450943	29452323	ZmPUB79	Zm00001d050308	Zm4	80306468	80308553
ZmPUB80	Zm00001d028294	Zm1	29450943	29452323	ZmPUB41	Zm00001d038471	Zm6	157965103	157967206
ZmPUB80	Zm00001d028294	Zm1	29450943	29452323	ZmPUB63	Zm00001d020332	Zm7	107145737	107147834
ZmPUB80	Zm00001d028294	Zm1	29450943	29452323	ZmPUB51	Zm00001d048008	Zm9	147881952	147883344
ZmPUB84	Zm00001d028623	Zm1	41163184	41168227	ZmPUB25	Zm00001d023634	Zm10	12898295	12906692
ZmPUB85	Zm00001d032264	Zm1	219659819	219661541	ZmPUB75	Zm00001d005699	Zm2	183810718	183812320
ZmPUB85	Zm00001d032264	Zm1	219659819	219661541	ZmPUB37	Zm00001d020358	Zm7	108893864	108895550
ZmPUB57	Zm00001d026040	Zm10	136648712	136650056	ZmPUB32	Zm00001d002498	Zm2	14080928	14082176
ZmPUB32	Zm00001d002498	Zm2	14080928	14082176	ZmPUB56	Zm00001d017671	Zm5	203614655	203615933
ZmPUB32	Zm00001d002498	Zm2	14080928	14082176	ZmPUB41	Zm00001d038471	Zm6	157965103	157967206
ZmPUB35	Zm00001d003745	Zm2	57301189	57302536	ZmPUB46	Zm00001d042738	Zm3	178550427	178559208
ZmPUB35	Zm00001d003745	Zm2	57301189	57302536	ZmPUB28	Zm00001d016730	Zm5	174398002	174399313
ZmPUB35	Zm00001d003745	Zm2	57301189	57302536	ZmPUB18	Zm00001d016764	Zm5	175226978	175228235
ZmPUB13	Zm00001d023480	Zm10	16935821	6940532	ZmPUB4	Zm00001d001769	Zm2	358455	360837
ZmPUB67	Zm00001d002693	Zm2	19414195	19420375	ZmPUB3	Zm00001d051397	Zm4	157102239	157105793
ZmPUB67	Zm00001d002693	Zm2	19414195	19420375	ZmPUB33	Zm00001d020416	Zm7	112539626	112557804
ZmPUB67	Zm00001d002693	Zm2	19414195	19420375	ZmPUB31	Zm00001d045230	Zm9	16630744	16636380
ZmPUB69	Zm00001d003624	Zm2	50750671	50751874	ZmPUB81	Zm00001d050712	Zm4	117596721	117597951
ZmPUB75	Zm00001d005699	Zm2	183810718	183812320	ZmPUB37	Zm00001d020358	Zm7	108893864	108895550
ZmPUB13	Zm00001d023480	Zm10	16935821	6940532	ZmPUB11	Zm00001d043043	Zm3	187244353	187246345
ZmPUB45	Zm00001d025727	Zm10	127668398	127678365	ZmPUB11	Zm00001d043043	Zm3	187244353	187246345
ZmPUB11	Zm00001d043043	Zm3	187244353	187246345	ZmPUB56	Zm00001d017671	Zm5	203614655	203615933
ZmPUB11	Zm00001d043043	Zm3	187244353	187246345	ZmPUB41	Zm00001d038471	Zm6	157965103	157967206
ZmPUB11	Zm00001d043043	Zm3	187244353	187246345	ZmPUB7	Zm00001d012494	Zm8	175457336	175459328
ZmPUB11	Zm00001d043043	Zm3	187244353	187246345	ZmPUB31	Zm00001d045230	Zm9	16630744	16636380
ZmPUB40	Zm00001d042480	Zm3	169055289	169060012	ZmPUB41	Zm00001d038471	Zm6	157965103	157967206
ZmPUB40	Zm00001d042480	Zm3	169055289	169060012	ZmPUB82	Zm00001d012146	Zm8	168883541	168888435
ZmPUB23	Zm00001d025379	Zm10	116471861	116473196	ZmPUB46	Zm00001d042738	Zm3	178550427	178559208
ZmPUB46	Zm00001d042738	Zm3	178550427	178559208	ZmPUB29	Zm00001d038280	Zm6	153171028	153172387
ZmPUB52	Zm00001d039302	Zm3	1384838	1391865	ZmPUB9	Zm00001d049708	Zm4	40976510	40984562
ZmPUB60	Zm00001d024672	Zm10	83125172	83126249	ZmPUB71	Zm00001d042608	Zm3	173419422	173424858
ZmPUB71	Zm00001d042608	Zm3	173419422	173424858	ZmPUB31	Zm00001d045230	Zm9	16630744	16636380
ZmPUB53	Zm00001d049695	Zm4	40529545	40530558	ZmPUB38	Zm00001d051875	Zm4	173015129	173019365
ZmPUB38	Zm00001d051875	Zm4	173015129	173019365	ZmPUB58	Zm00001d053587	Zm4	235506532	235510751
ZmPUB23	Zm00001d025379	Zm10	116471861	116473196	ZmPUB43	Zm00001d050689	Zm4	115493075	115494365
ZmPUB43	Zm00001d050689	Zm4	115493075	115494365	ZmPUB59	Zm00001d016719	Zm5	174012991	174014281
ZmPUB43	Zm00001d050689	Zm4	115493075	115494365	ZmPUB28	Zm00001d016730	Zm5	174398002	174399313
ZmPUB53	Zm00001d049695	Zm4	40529545	40530558	ZmPUB76	Zm00001d045397	Zm9	20623493	20630674
ZmPUB58	Zm00001d053587	Zm4	235506532	235510751	ZmPUB61	Zm00001d046364	Zm9	84217899	84227494
ZmPUB79	Zm00001d050308	Zm4	80306468	80308553	ZmPUB63	Zm00001d020332	Zm7	107145737	107147834
ZmPUB9	Zm00001d049708	Zm4	40976510	40984562	ZmPUB8	Zm00001d053544	Zm4	233597107	233599306
ZmPUB8	Zm00001d053544	Zm4	233597107	233599306	ZmPUB55	Zm00001d016225	Zm5	151044248	151046438
ZmPUB8	Zm00001d053544	Zm4	233597107	233599306	ZmPUB51	Zm00001d048008	Zm9	147881952	147883344
ZmPUB81	Zm00001d050712	Zm4	117596721	117597951	ZmPUB18	Zm00001d016764	Zm5	175226978	175228235
ZmPUB81	Zm00001d050712	Zm4	117596721	117597951	ZmPUB59	Zm00001d016719	Zm5	174012991	174014281
ZmPUB13	Zm00001d023480	Zm10	16935821	6940532	ZmPUB18	Zm00001d016764	Zm5	175226978	175228235
ZmPUB20	Zm00001d017780	Zm5	206546322	206552409	ZmPUB36	Zm00001d045975	Zm9	51158494	51170249
ZmPUB23	Zm00001d025379	Zm10	116471861	116473196	ZmPUB28	Zm00001d016730	Zm5	174398002	174399313
ZmPUB49	Zm00001d017976	Zm5	211152774	211154133	ZmPUB83	Zm00001d044734	Zm9	742709	744038
ZmPUB60	Zm00001d024672	Zm10	83125172	83126249	ZmPUB55	Zm00001d016225	Zm5	151044248	151046438
ZmPUB50	Zm00001d025161	Zm10	107028161	107030458	ZmPUB55	Zm00001d016225	Zm5	151044248	151046438
ZmPUB72	Zm00001d014845	Zm5	65242576	65245598	ZmPUB55	Zm00001d016225	Zm5	151044248	151046438
ZmPUB55	Zm00001d016225	Zm5	151044248	151046438	ZmPUB74	Zm00001d044773	Zm9	1994309	1995695
ZmPUB57	Zm00001d026040	Zm10	136648712	136650056	ZmPUB56	Zm00001d017671	Zm5	203614655	203615933
ZmPUB13	Zm00001d023480	Zm10	16935821	6940532	ZmPUB41	Zm00001d038471	Zm6	157965103	157967206
ZmPUB41	Zm00001d038471	Zm6	157965103	157967206	ZmPUB7	Zm00001d012494	Zm8	175457336	175459328
ZmPUB41	Zm00001d038471	Zm6	157965103	157967206	ZmPUB51	Zm00001d048008	Zm9	147881952	147883344
ZmPUB41	Zm00001d038471	Zm6	157965103	157967206	ZmPUB74	Zm00001d044773	Zm9	1994309	1995695
ZmPUB37	Zm00001d020358	Zm7	108893864	108895550	ZmPUB74	Zm00001d044773	Zm9	1994309	1995695
ZmPUB45	Zm00001d025727	Zm10	127668398	127678365	ZmPUB63	Zm00001d020332	Zm7	107145737	107147834
ZmPUB63	Zm00001d020332	Zm7	107145737	107147834	ZmPUB83	Zm00001d044734	Zm9	742709	744038
ZmPUB63	Zm00001d020332	Zm7	107145737	107147834	ZmPUB36	Zm00001d045975	Zm9	51158494	51170249
ZmPUB13	Zm00001d023480	Zm10	16935821	6940532	ZmPUB82	Zm00001d012146	Zm8	168883541	168888435
ZmPUB25	Zm00001d023634	Zm10	12898295	12906692	ZmPUB26	Zm00001d045739	Zm9	36163701	36169052
ZmPUB13	Zm00001d023480	Zm10	16935821	6940532	ZmPUB36	Zm00001d045975	Zm9	51158494	51170249
ZmPUB13	Zm00001d023480	Zm10	16935821	6940532	ZmPUB51	Zm00001d048008	Zm9	147881952	147883344
ZmPUB13	Zm00001d023480	Zm10	16935821	6940532	ZmPUB23	Zm00001d025379	Zm10	116471861	116473196
ZmPUB13	Zm00001d023480	Zm10	16935821	6940532	ZmPUB60	Zm00001d024672	Zm10	83125172	83126249
ZmPUB60	Zm00001d024672	Zm10	83125172	83126249	ZmPUB57	Zm00001d026040	Zm10	136648712	136650056

## Sheet: Table S6
Table S6. Collinear block identification of maize and rice U-box genes.
name	gene 1	chr	start	end	name	gene 2	chr	start	end
OsPUB1	LOC_Os03g31400	Os3	17884893	17892015	ZmPUB12	Zm00001d029561	Zm1	76215205	76224302
OsPUB1	LOC_Os03g31400	Os3	17884893	17892015	ZmPUB30	Zm00001d047306	Zm9	126193279	126204011
OsPUB2	LOC_Os05g39930	Os5	23463230	23465862	ZmPUB11	Zm00001d043043	Zm3	187244353	187246345
OsPUB2	LOC_Os05g39930	Os5	23463230	23465862	ZmPUB56	Zm00001d017671	Zm5	203614655	203615933
OsPUB2	LOC_Os05g39930	Os5	23463230	23465862	ZmPUB41	Zm00001d038471	Zm6	157965103	157967206
OsPUB2	LOC_Os05g39930	Os5	23463230	23465862	ZmPUB7	Zm00001d012494	Zm8	175457336	175459328
OsPUB3	LOC_Os01g60860	Os1	35185511	35188004	ZmPUB13	Zm00001d023480	Zm10	16935821	6940532
OsPUB3	LOC_Os01g60860	Os1	35185511	35188004	ZmPUB62	Zm00001d002541	Zm2	15001465	15005577
OsPUB3	LOC_Os01g60860	Os1	35185511	35188004	ZmPUB11	Zm00001d043043	Zm3	187244353	187246345
OsPUB3	LOC_Os01g60860	Os1	35185511	35188004	ZmPUB41	Zm00001d038471	Zm6	157965103	157967206
OsPUB3	LOC_Os01g60860	Os1	35185511	35188004	ZmPUB7	Zm00001d012494	Zm8	175457336	175459328
OsPUB4	LOC_Os02g13960	Os2	7612541	7615851	ZmPUB8	Zm00001d053544	Zm4	233597107	233599306
OsPUB4	LOC_Os02g13960	Os2	7612541	7615851	ZmPUB55	Zm00001d016225	Zm5	151044248	151046438
OsPUB5	LOC_Os08g32060	Os8	19875266	19877699	ZmPUB79	Zm00001d050308	Zm4	80306468	80308553
OsPUB5	LOC_Os08g32060	Os8	19875266	19877699	ZmPUB63	Zm00001d020332	Zm7	107145737	107147834
OsPUB6	LOC_Os09g21120	Os9	12746534	12749125	ZmPUB63	Zm00001d020332	Zm7	107145737	107147834
OsPUB10	LOC_Os03g16824	Os3	9329407	9335088	ZmPUB84	Zm00001d028623	Zm1	41163184	41168227
OsPUB10	LOC_Os03g16824	Os3	9329407	9335088	ZmPUB34	Zm00001d030732	Zm1	156409807	156421643
OsPUB10	LOC_Os03g16824	Os3	9329407	9335088	ZmPUB8	Zm00001d053544	Zm4	233597107	233599306
OsPUB11	LOC_Os12g38210	Os12	23468190	23473382	ZmPUB34	Zm00001d030732	Zm1	156409807	156421643
OsPUB12	LOC_Os06g01304	Os6	185692	191452	ZmPUB56	Zm00001d017671	Zm5	203614655	203615933
OsPUB13	LOC_Os06g51130	Os6	30924197	30926433	ZmPUB72	Zm00001d014845	Zm5	65242576	65245598
OsPUB15	LOC_Os08g01900	Os8	551574	556931	ZmPUB9	Zm00001d049708	Zm4	40976510	40984562
OsPUB16	LOC_Os01g66130	Os1	38409201	38413065	ZmPUB71	Zm00001d042608	Zm3	173419422	173424858
OsPUB16	LOC_Os01g66130	Os1	38409201	38413065	ZmPUB51	Zm00001d048008	Zm9	147881952	147883344
OsPUB17	LOC_Os08g32610	Os8	20195730	20197487	ZmPUB85	Zm00001d032264	Zm1	219659819	219661541
OsPUB17	LOC_Os08g32610	Os8	20195730	20197487	ZmPUB75	Zm00001d005699	Zm2	183810718	183812320
OsPUB17	LOC_Os08g32610	Os8	20195730	20197487	ZmPUB37	Zm00001d020358	Zm7	108893864	108895550
OsPUB18	LOC_Os09g21740	Os9	13164076	13166366	ZmPUB75	Zm00001d005699	Zm2	183810718	183812320
OsPUB18	LOC_Os09g21740	Os9	13164076	13166366	ZmPUB37	Zm00001d020358	Zm7	108893864	108895550
OsPUB20	LOC_Os06g13080	Os6	7181648	7183586	ZmPUB74	Zm00001d044773	Zm9	1994309	1995695
OsPUB21	LOC_Os02g49520	Os2	30266710	30271913	ZmPUB26	Zm00001d045739	Zm9	36163701	36169052
OsPUB22	LOC_Os06g16410	Os6	9368196	9371951	ZmPUB26	Zm00001d045739	Zm9	36163701	36169052
OsPUB27	LOC_Os04g41250	Os4	24471709	24479505	ZmPUB45	Zm00001d025727	Zm10	127668398	127678365
OsPUB28	LOC_Os01g67500	Os1	39222268	39226573	ZmPUB40	Zm00001d042480	Zm3	169055289	169060012
OsPUB28	LOC_Os01g67500	Os1	39222268	39226573	ZmPUB82	Zm00001d012146	Zm8	168883541	168888435
OsPUB29	LOC_Os02g47670	Os2	29135051	29141617	ZmPUB20	Zm00001d017780	Zm5	206546322	206552409
OsPUB29	LOC_Os02g47670	Os2	29135051	29141617	ZmPUB36	Zm00001d045975	Zm9	51158494	51170249
OsPUB30	LOC_Os08g04470	Os8	2195441	2196994	ZmPUB60	Zm00001d024672	Zm10	83125172	83126249
OsPUB31	LOC_Os01g64570	Os1	37464270	37465484	ZmPUB13	Zm00001d023480	Zm10	16935821	6940532
OsPUB31	LOC_Os01g64570	Os1	37464270	37465484	ZmPUB35	Zm00001d003745	Zm2	57301189	57302536
OsPUB31	LOC_Os01g64570	Os1	37464270	37465484	ZmPUB46	Zm00001d042738	Zm3	178550427	178559208
OsPUB31	LOC_Os01g64570	Os1	37464270	37465484	ZmPUB29	Zm00001d038280	Zm6	153171028	153172387
OsPUB32	LOC_Os04g58920	Os4	35054463	35056161	ZmPUB13	Zm00001d023480	Zm10	16935821	6940532
OsPUB32	LOC_Os04g58920	Os4	35054463	35056161	ZmPUB4	Zm00001d001769	Zm2	358455	360837
OsPUB32	LOC_Os04g58920	Os4	35054463	35056161	ZmPUB35	Zm00001d003745	Zm2	57301189	57302536
OsPUB32	LOC_Os04g58920	Os4	35054463	35056161	ZmPUB46	Zm00001d042738	Zm3	178550427	178559208
OsPUB32	LOC_Os04g58920	Os4	35054463	35056161	ZmPUB29	Zm00001d038280	Zm6	153171028	153172387
OsPUB33	LOC_Os02g33590	Os2	19981497	19983180	ZmPUB35	Zm00001d003745	Zm2	57301189	57302536
OsPUB33	LOC_Os02g33590	Os2	19981497	19983180	ZmPUB28	Zm00001d016730	Zm5	174398002	174399313
OsPUB34	LOC_Os04g34030	Os4	20610145	20611500	ZmPUB80	Zm00001d028294	Zm1	29450943	29452323
OsPUB34	LOC_Os04g34030	Os4	20610145	20611500	ZmPUB35	Zm00001d003745	Zm2	57301189	57302536
OsPUB34	LOC_Os04g34030	Os4	20610145	20611500	ZmPUB28	Zm00001d016730	Zm5	174398002	174399313
OsPUB35	LOC_Os04g49970	Os4	29809222	29810808	ZmPUB57	Zm00001d026040	Zm10	136648712	136650056
OsPUB35	LOC_Os04g49970	Os4	29809222	29810808	ZmPUB32	Zm00001d002498	Zm2	14080928	14082176
OsPUB35	LOC_Os04g49970	Os4	29809222	29810808	ZmPUB56	Zm00001d017671	Zm5	203614655	203615933
OsPUB35	LOC_Os04g49970	Os4	29809222	29810808	ZmPUB41	Zm00001d038471	Zm6	157965103	157967206
OsPUB36	LOC_Os02g46500	Os2	28352052	28353541	ZmPUB57	Zm00001d026040	Zm10	136648712	136650056
OsPUB36	LOC_Os02g46500	Os2	28352052	28353541	ZmPUB32	Zm00001d002498	Zm2	14080928	14082176
OsPUB36	LOC_Os02g46500	Os2	28352052	28353541	ZmPUB56	Zm00001d017671	Zm5	203614655	203615933
OsPUB37	LOC_Os12g06410	Os12	3068759	3070072	ZmPUB13	Zm00001d023480	Zm10	16935821	6940532
OsPUB37	LOC_Os12g06410	Os12	3068759	3070072	ZmPUB46	Zm00001d042738	Zm3	178550427	178559208
OsPUB38	LOC_Os04g35680	Os4	21745662	21747557	ZmPUB45	Zm00001d025727	Zm10	127668398	127678365
OsPUB38	LOC_Os04g35680	Os4	21745662	21747557	ZmPUB69	Zm00001d003624	Zm2	50750671	50751874
OsPUB38	LOC_Os04g35680	Os4	21745662	21747557	ZmPUB81	Zm00001d050712	Zm4	117596721	117597951
OsPUB39	LOC_Os06g13870	Os6	7709065	7710506	ZmPUB49	Zm00001d017976	Zm5	211152774	211154133
OsPUB39	LOC_Os06g13870	Os6	7709065	7710506	ZmPUB83	Zm00001d044734	Zm9	742709	744038
OsPUB40	LOC_Os02g50460	Os2	30805987	30807610	ZmPUB49	Zm00001d017976	Zm5	211152774	211154133
OsPUB40	LOC_Os02g50460	Os2	30805987	30807610	ZmPUB83	Zm00001d044734	Zm9	742709	744038
OsPUB41	LOC_Os03g13740	Os3	7440353	7442017	ZmPUB21	Zm00001d028374	Zm1	32502432	32503776
OsPUB41	LOC_Os03g13740	Os3	7440353	7442017	ZmPUB27	Zm00001d030251	Zm1	116811698	116813033
OsPUB43	LOC_Os02g34410	Os2	20588271	20589687	ZmPUB11	Zm00001d043043	Zm3	187244353	187246345
OsPUB43	LOC_Os02g34410	Os2	20588271	20589687	ZmPUB71	Zm00001d042608	Zm3	173419422	173424858
OsPUB43	LOC_Os02g34410	Os2	20588271	20589687	ZmPUB43	Zm00001d050689	Zm4	115493075	115494365
OsPUB43	LOC_Os02g34410	Os2	20588271	20589687	ZmPUB18	Zm00001d016764	Zm5	175226978	175228235
OsPUB44	LOC_Os05g36360	Os5	21525165	21526787	ZmPUB23	Zm00001d025379	Zm10	116471861	116473196
OsPUB44	LOC_Os05g36360	Os5	21525165	21526787	ZmPUB35	Zm00001d003745	Zm2	57301189	57302536
OsPUB44	LOC_Os05g36360	Os5	21525165	21526787	ZmPUB46	Zm00001d042738	Zm3	178550427	178559208
OsPUB44	LOC_Os05g36360	Os5	21525165	21526787	ZmPUB29	Zm00001d038280	Zm6	153171028	153172387
OsPUB45	LOC_Os02g33680	Os2	20082159	20083676	ZmPUB23	Zm00001d025379	Zm10	116471861	116473196
OsPUB45	LOC_Os02g33680	Os2	20082159	20083676	ZmPUB43	Zm00001d050689	Zm4	115493075	115494365
OsPUB45	LOC_Os02g33680	Os2	20082159	20083676	ZmPUB59	Zm00001d016719	Zm5	174012991	174014281
OsPUB46	LOC_Os04g34140	Os4	20690854	20692626	ZmPUB23	Zm00001d025379	Zm10	116471861	116473196
OsPUB46	LOC_Os04g34140	Os4	20690854	20692626	ZmPUB13	Zm00001d023480	Zm10	16935821	6940532
OsPUB46	LOC_Os04g34140	Os4	20690854	20692626	ZmPUB46	Zm00001d042738	Zm3	178550427	178559208
OsPUB46	LOC_Os04g34140	Os4	20690854	20692626	ZmPUB43	Zm00001d050689	Zm4	115493075	115494365
OsPUB46	LOC_Os04g34140	Os4	20690854	20692626	ZmPUB18	Zm00001d016764	Zm5	175226978	175228235
OsPUB46	LOC_Os04g34140	Os4	20690854	20692626	ZmPUB59	Zm00001d016719	Zm5	174012991	174014281
OsPUB47	LOC_Os06g37620	Os6	22271187	22275542	ZmPUB58	Zm00001d053587	Zm4	235506532	235510751
OsPUB47	LOC_Os06g37620	Os6	22271187	22275542	ZmPUB61	Zm00001d046364	Zm9	84217899	84227494
OsPUB51	LOC_Os06g04880	Os6	2140038	2146619	ZmPUB76	Zm00001d045397	Zm9	20623493	20630674
OsPUB53	LOC_Os10g40060	Os10	21454034	21459779	ZmPUB67	Zm00001d002693	Zm2	19414195	19420375
OsPUB53	LOC_Os10g40060	Os10	21454034	21459779	ZmPUB3	Zm00001d051397	Zm4	157102239	157105793
OsPUB55	LOC_Os02g44610	Os2	27029184	27035743	ZmPUB19	Zm00001d029829	Zm1	89157702	89163658
OsPUB55	LOC_Os02g44610	Os2	27029184	27035743	ZmPUB67	Zm00001d002693	Zm2	19414195	19420375
OsPUB55	LOC_Os02g44610	Os2	27029184	27035743	ZmPUB3	Zm00001d051397	Zm4	157102239	157105793
OsPUB62	LOC_Os02g57700	Os2	35334956	35340821	ZmPUB38	Zm00001d051875	Zm4	173015129	173019365
OsPUB26	LOC_Os03g60140	Os3	34198836	34201827	ZmPUB54	Zm00001d034607	Zm1	297658230	297671159
OsPUB73	LOC_Os02g28870	Os2	17085385	17088926	ZmPUB15	Zm00001d016511	Zm5	165445881	165449664
OsPUB74	LOC_Os06g28590	Os6	16264254	16270836	ZmPUB36	Zm00001d045975	Zm9	51158494	51170249
OsPUB75	LOC_Os03g13010	Os3	7029149	7031702	ZmPUB27	Zm00001d030251	Zm1	116811698	116813033
OsPUB75	LOC_Os03g13010	Os3	7029149	7031702	ZmPUB80	Zm00001d028294	Zm1	29450943	29452323
OsPUB75	LOC_Os03g13010	Os3	7029149	7031702	ZmPUB51	Zm00001d048008	Zm9	147881952	147883344
OsPUB77	LOC_Os04g49500	Os4	29522376	29527451	ZmPUB62	Zm00001d002541	Zm2	15001465	15005577
OsPUB71	LOC_Os01g12930	Os1	7177355	7183963	ZmPUB52	Zm00001d039302	Zm3	1384838	1391865
OsPUB72	LOC_Os10g32880	Os10	17203876	17210126	ZmPUB16	Zm00001d032763	Zm1	237624498	237636043
OsPUB72	LOC_Os10g32880	Os10	17203876	17210126	ZmPUB64	Zm00001d014078	Zm5	31710720	31721035
OsPUB65	LOC_Os06g06450	Os6	3035391	3039390	ZmPUB35	Zm00001d003745	Zm2	57301189	57302536
OsPUB66	LOC_Os05g01460	Os5	263725	266445	ZmPUB10	Zm00001d035751	Zm6	45350373	45356168
OsPUB70	LOC_Os06g06760	Os6	3175776	3181762	ZmPUB53	Zm00001d049695	Zm4	40529545	40530558
OsPUB70	LOC_Os06g06760	Os6	3175776	3181762	ZmPUB41	Zm00001d038471	Zm6	157965103	157967206
OsPUB70	LOC_Os06g06760	Os6	3175776	3181762	ZmPUB31	Zm00001d045230	Zm9	16630744	16636380

## Sheet: Table S7
Table S7. Collinear block identification of Arabidopsis thaliana and maize U-box genes.
name	gene 1	chr	start	end	name	gene 2	chr	start	end
AT5G67530	AtPUB49	At5	26941182	26944146	Zm00001d028109	ZmPUB2	Zm1	23110478	23114096
AT1G10560	AtPUB18	At1	3484580	3486965	Zm00001d030251	ZmPUB27	Zm1	116811698	116813033
AT5G15400	AtPUB1	At5	4997611	5003140	Zm00001d029561	ZmPUB12	Zm1	76215205	76224302

## Sheet: Table S8
Table S8. The segmental and tandem duplications of U-box genes in maize, rice and Arabidopsis thaliana.
Gene name pair	Gene id pair	Ka	Ks	Ka/Ks	P-Value(Fisher)	Time (Mya)
AtPUB18-ZmPUB27	AT1G10560-Zm00001d030251	0.767129	1.65074	0.464718	7.34393e-79	126.98
AtPUB1(AtUFD2)-ZmPUB12	AT5G15400-Zm00001d029561	0.274793	3.36932	0.0815574	0	259.178
AtPUB49-ZmPUB2	AT5G67530-Zm00001d028109	0.234242	3.86121	0.0606654	0	297.016
OsPUB71-ZmPUB52	LOC_Os01g12930-Zm00001d039302	0.108928	1.77541	0.061354	0	136.57
OsPUB3-ZmPUB62	LOC_Os01g60860-Zm00001d002541	0.798424	1.68399	0.474126	1.28656e-86	129.538
OsPUB3-ZmPUB7	LOC_Os01g60860-Zm00001d012494	0.0598925	0.913633	0.0655543	1.18743e-127	70.2795
OsPUB3-ZmPUB13	LOC_Os01g60860-Zm00001d023480	0.878018	1.49581	0.586987	3.62916e-47	115.062
OsPUB3-ZmPUB41	LOC_Os01g60860-Zm00001d038471	0.124204	3.0909	0.0401836	0	237.762
OsPUB3-ZmPUB11	LOC_Os01g60860-Zm00001d043043	0.0626347	1.03355	0.0606017	6.72371e-144	79.5038
OsPUB31-ZmPUB35	LOC_Os01g64570-Zm00001d003745	0.443102	3.57176	0.124057	0	274.751
OsPUB31-ZmPUB13	LOC_Os01g64570-Zm00001d023480	0.514547	3.57428	0.143958	0	274.945
OsPUB31-ZmPUB29	LOC_Os01g64570-Zm00001d038280	0.658377	2.61053	0.252201	0	200.81
OsPUB31-ZmPUB46	LOC_Os01g64570-Zm00001d042738	0.110553	1.12392	0.0983639	5.31008e-88	86.4554
OsPUB16-ZmPUB71	LOC_Os01g66130-Zm00001d042608	0.243577	0.810628	0.300479	6.09711e-62	62.356
OsPUB16-ZmPUB51	LOC_Os01g66130-Zm00001d048008	0.696537	1.83873	0.378814	2.70602e-168	141.441
OsPUB28-ZmPUB82	LOC_Os01g67500-Zm00001d012146	0.108772	0.756637	0.143757	1.1217e-114	58.2028
OsPUB28-ZmPUB40	LOC_Os01g67500-Zm00001d042480	0.090294	0.766412	0.117814	1.18259e-127	58.9548
OsPUB4-ZmPUB55	LOC_Os02g13960-Zm00001d016225	0.0991863	0.707939	0.140106	2.91133e-100	54.4568
OsPUB4-ZmPUB8	LOC_Os02g13960-Zm00001d053544	0.100794	0.781487	0.128978	1.26094e-108	60.1144
OsPUB73-ZmPUB15	LOC_Os02g28870-Zm00001d016511	0.715204	1.8415	0.388382	9.88718e-87	141.654
OsPUB33-ZmPUB35	LOC_Os02g33590-Zm00001d003745	0.195384	2.87215	0.0680269	0	220.935
OsPUB33-ZmPUB28	LOC_Os02g33590-Zm00001d016730	0.159723	1.685	0.0947913	5.52858e-128	129.615
OsPUB45-ZmPUB59	LOC_Os02g33680-Zm00001d016719	0.0773186	1.79584	0.0430543	5.27117e-141	138.142
OsPUB45-ZmPUB23	LOC_Os02g33680-Zm00001d025379	0.159888	2.9292	0.0545843	0	225.323
OsPUB45-ZmPUB43	LOC_Os02g33680-Zm00001d050689	0.0748737	1.7211	0.0435033	2.2618e-136	132.392
OsPUB43-ZmPUB18	LOC_Os02g34410-Zm00001d016764	0.06829	2.42752	0.0281316	7.88052e-165	186.732
OsPUB43-ZmPUB71	LOC_Os02g34410-Zm00001d042608	0.693071	1.89761	0.365233	0	145.97
OsPUB43-ZmPUB11	LOC_Os02g34410-Zm00001d043043	0.75444	2.03282	0.37113	0	156.371
OsPUB43-ZmPUB43	LOC_Os02g34410-Zm00001d050689	0.733473	2.16813	0.338298	0	166.779
OsPUB55-ZmPUB67	LOC_Os02g44610-Zm00001d002693	0.576697	2.40774	0.239518	0	185.211
OsPUB55-ZmPUB19	LOC_Os02g44610-Zm00001d029829	0.549597	2.60055	0.211339	0	200.042
OsPUB55-ZmPUB3	LOC_Os02g44610-Zm00001d051397	0.484076	2.71954	0.177999	0	209.195
OsPUB36-ZmPUB32	LOC_Os02g46500-Zm00001d002498	0.17078	2.57703	0.0662699	0	198.233
OsPUB36-ZmPUB56	LOC_Os02g46500-Zm00001d017671	0.0819338	1.54897	0.0528958	8.55687e-134	119.152
OsPUB36-ZmPUB57	LOC_Os02g46500-Zm00001d026040	0.162445	2.61135	0.0622073	0	200.873
OsPUB29-ZmPUB20	LOC_Os02g47670-Zm00001d017780	0.158495	0.751557	0.21089	1.93787e-84	57.8121
OsPUB29-ZmPUB36	LOC_Os02g47670-Zm00001d045975	0.3194	1.29317	0.24699	2.65954e-108	99.4746
OsPUB21-ZmPUB26	LOC_Os02g49520-Zm00001d045739	0.245995	1.91659	0.12835	0	147.43
OsPUB40-ZmPUB49	LOC_Os02g50460-Zm00001d017976	0.144168	1.23197	0.117022	3.50553e-99	94.7669
OsPUB40-ZmPUB83	LOC_Os02g50460-Zm00001d044734	0.215774	4.74147	0.0455078	0	364.728
OsPUB62-ZmPUB38	LOC_Os02g57700-Zm00001d051875	0.227856	1.2019	0.189581	1.76892e-139	92.4538
OsPUB75-ZmPUB80	LOC_Os03g13010-Zm00001d028294	0.0476021	1.18229	0.0402628	7.71119e-125	90.9454
OsPUB75-ZmPUB27	LOC_Os03g13010-Zm00001d030251	0.735028	1.8646	0.394201	1.10697e-125	143.431
OsPUB75-ZmPUB51	LOC_Os03g13010-Zm00001d048008	0.0521054	1.36401	0.0382	3.43442e-141	104.924
OsPUB41-ZmPUB21	LOC_Os03g13740-Zm00001d028374	0.107291	0.998313	0.107473	6.64127e-85	76.7933
OsPUB41-ZmPUB27	LOC_Os03g13740-Zm00001d030251	0.354971	2.43132	0.145999	0	187.025
OsPUB10-ZmPUB84	LOC_Os03g16824-Zm00001d028623	0.1188	0.630689	0.188366	5.28136e-75	48.5145
OsPUB10-ZmPUB34	LOC_Os03g16824-Zm00001d030732	0.311644	2.91594	0.106876	0	224.303
OsPUB10-ZmPUB8	LOC_Os03g16824-Zm00001d053544	0.751388	1.64591	0.456519	1.04194e-116	126.608
OsPUB1-ZmPUB12	LOC_Os03g31400-Zm00001d029561	0.0614708	0.612801	0.100311	9.15572e-141	47.1385
OsPUB1-ZmPUB30	LOC_Os03g31400-Zm00001d047306	0.0668665	0.612971	0.109086	7.51561e-111	47.1516
OsPUB26-ZmPUB54	LOC_Os03g60140-Zm00001d034607	0.20114	0.569229	0.353355	1.65374e-19	43.7868
OsPUB34-ZmPUB35	LOC_Os04g34030-Zm00001d003745	0.189799	1.36629	0.138915	1.09967e-100	105.099
OsPUB34-ZmPUB28	LOC_Os04g34030-Zm00001d016730	0.287799	4.34704	0.0662056	0	334.388
OsPUB34-ZmPUB80	LOC_Os04g34030-Zm00001d028294	0.690861	2.35211	0.293719	0	180.932
OsPUB46-ZmPUB59	LOC_Os04g34140-Zm00001d016719	0.161722	3.76842	0.042915	0	289.878
OsPUB46-ZmPUB18	LOC_Os04g34140-Zm00001d016764	0.648924	2.89595	0.22408	0	222.765
OsPUB46-ZmPUB13	LOC_Os04g34140-Zm00001d023480	0.667593	2.27517	0.293426	0	175.013
OsPUB46-ZmPUB23	LOC_Os04g34140-Zm00001d025379	0.0997401	1.98969	0.0501285	0	153.053
OsPUB46-ZmPUB46	LOC_Os04g34140-Zm00001d042738	0.621427	2.78937	0.222784	0	214.567
OsPUB46-ZmPUB43	LOC_Os04g34140-Zm00001d050689	0.173363	2.37118	0.0731125	0	182.398
OsPUB38-ZmPUB69	LOC_Os04g35680-Zm00001d003624	0.116432	0.994398	0.117088	8.26199e-68	76.4922
OsPUB38-ZmPUB45	LOC_Os04g35680-Zm00001d025727	0.799095	1.81	0.44149	7.23983e-94	139.231
OsPUB38-ZmPUB81	LOC_Os04g35680-Zm00001d050712	0.63833	2.62731	0.24296	0	202.101
OsPUB27-ZmPUB45	LOC_Os04g41250-Zm00001d025727	0.216329	1.01282	0.21359	1.29519e-74	77.9092
OsPUB77-ZmPUB62	LOC_Os04g49500-Zm00001d002541	0.256921	0.891353	0.288237	1.43869e-70	68.5656
OsPUB35-ZmPUB32	LOC_Os04g49970-Zm00001d002498	0.0969723	1.22499	0.0791615	1.41638e-92	94.23
OsPUB35-ZmPUB56	LOC_Os04g49970-Zm00001d017671	0.190153	2.21856	0.08571	0	170.658
OsPUB35-ZmPUB57	LOC_Os04g49970-Zm00001d026040	0.100625	1.39402	0.072183	1.56264e-106	107.232
OsPUB35-ZmPUB41	LOC_Os04g49970-Zm00001d038471	0.802622	2.11292	0.379865	0	162.532
OsPUB32-ZmPUB4	LOC_Os04g58920-Zm00001d001769	0.142104	0.844928	0.168185	3.55529e-48	64.9945
OsPUB32-ZmPUB35	LOC_Os04g58920-Zm00001d003745	0.341132	4.06562	0.0839066	0	312.74
OsPUB32-ZmPUB13	LOC_Os04g58920-Zm00001d023480	0.51904	3.12986	0.165835	0	240.758
OsPUB32-ZmPUB29	LOC_Os04g58920-Zm00001d038280	0.686651	2.46643	0.278399	0	189.725
OsPUB32-ZmPUB46	LOC_Os04g58920-Zm00001d042738	0.347409	3.96892	0.0875323	0	305.302
OsPUB66-ZmPUB10	LOC_Os05g01460-Zm00001d035751	0.149745	0.813855	0.183995	6.19791e-37	62.6042
OsPUB44-ZmPUB35	LOC_Os05g36360-Zm00001d003745	0.721388	2.13929	0.337209	0	164.561
OsPUB44-ZmPUB23	LOC_Os05g36360-Zm00001d025379	0.525063	3.23573	0.16227	0	248.902
OsPUB44-ZmPUB29	LOC_Os05g36360-Zm00001d038280	0.0496534	1.24665	0.0398296	4.58735e-118	95.8962
OsPUB44-ZmPUB46	LOC_Os05g36360-Zm00001d042738	0.651513	2.44509	0.266458	0	188.084
OsPUB2-ZmPUB7	LOC_Os05g39930-Zm00001d012494	0.11979	1.2365	0.0968781	8.2137e-145	95.1154
OsPUB2-ZmPUB56	LOC_Os05g39930-Zm00001d017671	0.711273	2.37664	0.299277	0	182.818
OsPUB2-ZmPUB41	LOC_Os05g39930-Zm00001d038471	0.075322	1.20766	0.06237	8.87329e-161	92.8969
OsPUB2-ZmPUB11	LOC_Os05g39930-Zm00001d043043	0.124619	1.50807	0.0826349	1.6134e-182	116.005
OsPUB12-ZmPUB56	LOC_Os06g01304-Zm00001d017671	0.797083	1.61315	0.494115	2.98425e-52	124.088
OsPUB51-ZmPUB76	LOC_Os06g04880-Zm00001d045397	0.173188	1.12046	0.154568	2.24973e-140	86.1892
OsPUB65-ZmPUB35	LOC_Os06g06450-Zm00001d003745	0.890113	1.38599	0.64222	2.64915e-24	106.615
OsPUB70-ZmPUB41	LOC_Os06g06760-Zm00001d038471	0.845968	1.456	0.581022	6.74552e-56	112
OsPUB70-ZmPUB31	LOC_Os06g06760-Zm00001d045230	0.153925	0.621136	0.247812	1.63638e-61	47.7797
OsPUB70-ZmPUB53	LOC_Os06g06760-Zm00001d049695	0.702985	1.93045	0.364157	0	148.496
OsPUB20-ZmPUB74	LOC_Os06g13080-Zm00001d044773	0.0846165	1.1666	0.0725326	6.31684e-110	89.7385
OsPUB39-ZmPUB49	LOC_Os06g13870-Zm00001d017976	0.218309	3.05442	0.071473	0	234.955
OsPUB39-ZmPUB83	LOC_Os06g13870-Zm00001d044734	0.105011	1.06358	0.0987342	4.41699e-86	81.8138
OsPUB22-ZmPUB26	LOC_Os06g16410-Zm00001d045739	0.0976735	1.01175	0.0965389	3.93745e-196	77.8269
OsPUB74-ZmPUB36	LOC_Os06g28590-Zm00001d045975	0.229054	0.808571	0.283283	4.61644e-61	62.1978
OsPUB47-ZmPUB61	LOC_Os06g37620-Zm00001d046364	0.181484	0.57218	0.31718	5.63222e-40	44.0138
OsPUB47-ZmPUB58	LOC_Os06g37620-Zm00001d053587	0.299909	1.58792	0.18887	9.80288e-182	122.148
OsPUB13-ZmPUB72	LOC_Os06g51130-Zm00001d014845	0.136591	4.56201	0.0299409	0	350.924
OsPUB15-ZmPUB9	LOC_Os08g01900-Zm00001d049708	0.0941017	0.648082	0.1452	1.03068e-101	49.8525
OsPUB30-ZmPUB60	LOC_Os08g04470-Zm00001d024672	0.0896786	1.27003	0.0706116	2.74663e-89	97.6946
OsPUB5-ZmPUB63	LOC_Os08g32060-Zm00001d020332	0.225722	2.23783	0.100866	0	172.141
OsPUB5-ZmPUB79	LOC_Os08g32060-Zm00001d050308	0.132187	1.17403	0.112592	8.75025e-139	90.31
OsPUB17-ZmPUB75	LOC_Os08g32610-Zm00001d005699	0.309603	4.70982	0.0657357	0	362.294
OsPUB17-ZmPUB37	LOC_Os08g32610-Zm00001d020358	0.320407	4.05735	0.0789695	0	312.104
OsPUB17-ZmPUB85	LOC_Os08g32610-Zm00001d032264	0.273504	1.44192	0.189681	2.64495e-115	110.917
OsPUB6-ZmPUB63	LOC_Os09g21120-Zm00001d020332	0.118153	1.47433	0.0801404	4.0583e-189	113.41
OsPUB18-ZmPUB75	LOC_Os09g21740-Zm00001d005699	0.146054	2.286	0.0638909	7.12918e-201	175.846
OsPUB18-ZmPUB37	LOC_Os09g21740-Zm00001d020358	0.14442	1.68031	0.0859484	1.35418e-160	129.255
OsPUB72-ZmPUB64	LOC_Os10g32880-Zm00001d014078	0.0658175	0.597086	0.110231	3.37085e-62	45.9297
OsPUB72-ZmPUB16	LOC_Os10g32880-Zm00001d032763	0.0579598	0.621335	0.0932827	1.42971e-67	47.795
OsPUB53-ZmPUB67	LOC_Os10g40060-Zm00001d002693	0.522134	2.50695	0.208274	0	192.842
OsPUB53-ZmPUB3	LOC_Os10g40060-Zm00001d051397	0.481756	2.75212	0.175049	0	211.702
OsPUB37-ZmPUB13	LOC_Os12g06410-Zm00001d023480	0.305256	4.73216	0.0645067	0	364.012
OsPUB37-ZmPUB46	LOC_Os12g06410-Zm00001d042738	0.519251	3.35798	0.154632	0	258.306
OsPUB11-ZmPUB34	LOC_Os12g38210-Zm00001d030732	0.0958295	0.818471	0.117083	3.56286e-96	62.9593
ZmPUB32-ZmPUB56	Zm00001d002498-Zm00001d017671	0.19314	2.31567	0.0834057	0	178.128
ZmPUB32-ZmPUB41	Zm00001d002498-Zm00001d038471	0.765479	2.15808	0.354704	0	166.006
ZmPUB67-ZmPUB33	Zm00001d002693-Zm00001d020416	0.590649	2.4264	0.243426	0	186.646
ZmPUB67-ZmPUB31	Zm00001d002693-Zm00001d045230	0.582197	2.38521	0.244086	0	183.478
ZmPUB67-ZmPUB3	Zm00001d002693-Zm00001d051397	0.414992	2.66786	0.155553	0	205.22
ZmPUB69-ZmPUB81	Zm00001d003624-Zm00001d050712	0.682087	2.35474	0.289665	0	181.134
ZmPUB35-ZmPUB28	Zm00001d003745-Zm00001d016730	0.23603	3.89808	0.0605501	0	299.852
ZmPUB35-ZmPUB18	Zm00001d003745-Zm00001d016764	0.603319	2.81832	0.214071	0	216.794
ZmPUB35-ZmPUB46	Zm00001d003745-Zm00001d042738	0.436081	3.53594	0.123328	0	271.995
ZmPUB75-ZmPUB37	Zm00001d005699-Zm00001d020358	0.0519594	0.406276	0.127892	5.08285e-38	31.252
ZmPUB72-ZmPUB55	Zm00001d014845-Zm00001d016225	0.747214	1.72397	0.433426	2.06628e-110	132.613
ZmPUB55-ZmPUB74	Zm00001d016225-Zm00001d044773	0.689522	2.07849	0.331741	0	159.884
ZmPUB20-ZmPUB36	Zm00001d017780-Zm00001d045975	0.345158	1.25154	0.275786	2.11969e-96	96.2723
ZmPUB49-ZmPUB83	Zm00001d017976-Zm00001d044734	0.227938	3.00381	0.075883	0	231.062
ZmPUB63-ZmPUB83	Zm00001d020332-Zm00001d044734	0.731929	2.29412	0.319046	0	176.471
ZmPUB63-ZmPUB36	Zm00001d020332-Zm00001d045975	0.815442	1.54828	0.526678	1.84299e-85	119.098
ZmPUB37-ZmPUB74	Zm00001d020358-Zm00001d044773	0.353566	3.68131	0.0960435	0	283.178
ZmPUB13-ZmPUB4	Zm00001d023480-Zm00001d001769	0.552522	2.68407	0.205852	0	206.467
ZmPUB13-ZmPUB82	Zm00001d023480-Zm00001d012146	0.746718	1.84481	0.404766	0	141.908
ZmPUB13-ZmPUB18	Zm00001d023480-Zm00001d016764	0.634701	2.61966	0.242284	0	201.512
ZmPUB13-ZmPUB60	Zm00001d023480-Zm00001d024672	0.665151	2.39846	0.277324	0	184.497
ZmPUB13-ZmPUB23	Zm00001d023480-Zm00001d025379	0.699617	2.25592	0.310125	0	173.532
ZmPUB13-ZmPUB41	Zm00001d023480-Zm00001d038471	0.849699	1.60297	0.530077	1.02287e-73	123.305
ZmPUB13-ZmPUB11	Zm00001d023480-Zm00001d043043	0.849186	1.58586	0.535475	5.13636e-71	121.989
ZmPUB13-ZmPUB36	Zm00001d023480-Zm00001d045975	0.80963	1.6272	0.497562	1.95274e-114	125.169
ZmPUB13-ZmPUB51	Zm00001d023480-Zm00001d048008	0.712	2.20932	0.322271	0	169.948
ZmPUB25-ZmPUB26	Zm00001d023634-Zm00001d045739	0.569561	2.41237	0.236101	0	185.567
ZmPUB60-ZmPUB55	Zm00001d024672-Zm00001d016225	0.690471	2.08943	0.330458	0	160.725
ZmPUB60-ZmPUB57	Zm00001d024672-Zm00001d026040	0.698556	2.33666	0.298955	0	179.743
ZmPUB60-ZmPUB71	Zm00001d024672-Zm00001d042608	0.676696	1.86492	0.362856	8.93094e-127	143.455
ZmPUB50-ZmPUB55	Zm00001d025161-Zm00001d016225	0.802908	1.68859	0.47549	8.03427e-111	129.892
ZmPUB23-ZmPUB28	Zm00001d025379-Zm00001d016730	0.710367	2.22804	0.318831	0	171.388
ZmPUB23-ZmPUB46	Zm00001d025379-Zm00001d042738	0.653539	2.47894	0.263637	0	190.688
ZmPUB23-ZmPUB43	Zm00001d025379-Zm00001d050689	0.191293	2.65245	0.0721194	0	204.035
ZmPUB45-ZmPUB63	Zm00001d025727-Zm00001d020332	0.796594	1.80148	0.44219	4.42838e-122	138.575
ZmPUB45-ZmPUB11	Zm00001d025727-Zm00001d043043	0.680686	2.30391	0.295448	0	177.224
ZmPUB57-ZmPUB32	Zm00001d026040-Zm00001d002498	0.0328537	0.309455	0.106166	2.77604e-26	23.8042
ZmPUB57-ZmPUB56	Zm00001d026040-Zm00001d017671	0.188563	2.59815	0.0725759	0	199.858
ZmPUB80-ZmPUB63	Zm00001d028294-Zm00001d020332	0.696145	2.48343	0.280316	0	191.033
ZmPUB80-ZmPUB13	Zm00001d028294-Zm00001d023480	0.732367	1.97995	0.369891	0	152.304
ZmPUB80-ZmPUB41	Zm00001d028294-Zm00001d038471	0.740829	2.10979	0.351139	0	162.292
ZmPUB80-ZmPUB11	Zm00001d028294-Zm00001d043043	0.76111	2.06278	0.368973	0	158.675
ZmPUB80-ZmPUB51	Zm00001d028294-Zm00001d048008	0.018549	0.338926	0.0547287	1.16403e-39	26.0712
ZmPUB80-ZmPUB79	Zm00001d028294-Zm00001d050308	0.763623	2.06044	0.370611	0	158.495
ZmPUB21-ZmPUB28	Zm00001d028374-Zm00001d016730	0.583718	2.75185	0.212118	0	211.681
ZmPUB21-ZmPUB49	Zm00001d028374-Zm00001d017976	0.356554	3.84591	0.0927097	0	295.839
ZmPUB21-ZmPUB27	Zm00001d028374-Zm00001d030251	0.366135	2.55755	0.143158	0	196.735
ZmPUB84-ZmPUB25	Zm00001d028623-Zm00001d023634	0.680955	2.08995	0.325824	0	160.765
ZmPUB84-ZmPUB34	Zm00001d028623-Zm00001d030732	0.31073	2.88902	0.107556	0	222.232
ZmPUB12-ZmPUB30	Zm00001d029561-Zm00001d047306	0.0214443	0.206114	0.104041	4.20043e-43	15.8549
ZmPUB70-ZmPUB67	Zm00001d029847-Zm00001d002693	0.649776	2.04061	0.318422	0	156.97
ZmPUB34-ZmPUB37	Zm00001d030732-Zm00001d020358	0.810979	1.60547	0.505136	1.12958e-72	123.498
ZmPUB34-ZmPUB41	Zm00001d030732-Zm00001d038471	0.731307	1.86493	0.392136	4.68905e-165	143.456
ZmPUB34-ZmPUB68	Zm00001d030732-Zm00001d041548	0.161895	0.647251	0.250127	4.02344e-10	49.7885
ZmPUB47-ZmPUB41	Zm00001d031263-Zm00001d038471	0.706359	2.69102	0.262487	0	207.002
ZmPUB85-ZmPUB75	Zm00001d032264-Zm00001d005699	0.30182	4.07458	0.0740739	0	313.429
ZmPUB85-ZmPUB37	Zm00001d032264-Zm00001d020358	0.358507	3.00298	0.119384	0	230.998
ZmPUB41-ZmPUB7	Zm00001d038471-Zm00001d012494	0.128639	1.86342	0.0690339	1.10992e-231	143.34
ZmPUB41-ZmPUB74	Zm00001d038471-Zm00001d044773	0.748412	2.20797	0.338959	0	169.844
ZmPUB41-ZmPUB51	Zm00001d038471-Zm00001d048008	0.767944	2.03825	0.376767	0	156.788
ZmPUB52-ZmPUB9	Zm00001d039302-Zm00001d049708	0.800211	1.56605	0.510975	1.01403e-144	120.465
ZmPUB40-ZmPUB82	Zm00001d042480-Zm00001d012146	0.0590773	0.184782	0.319714	1.39756e-16	14.214
ZmPUB40-ZmPUB41	Zm00001d042480-Zm00001d038471	0.787268	1.6939	0.464767	6.19462e-139	130.3
ZmPUB71-ZmPUB31	Zm00001d042608-Zm00001d045230	0.906294	1.3248	0.684098	3.87698e-27	101.908
ZmPUB46-ZmPUB29	Zm00001d042738-Zm00001d038280	0.636646	2.53714	0.250931	0	195.165
ZmPUB11-ZmPUB7	Zm00001d043043-Zm00001d012494	0.021997	0.315641	0.0696898	1.75268e-48	24.2801
ZmPUB11-ZmPUB56	Zm00001d043043-Zm00001d017671	0.687979	2.46807	0.278752	0	189.852
ZmPUB11-ZmPUB41	Zm00001d043043-Zm00001d038471	0.134347	2.11605	0.0634894	5.7034e-268	162.773
ZmPUB11-ZmPUB31	Zm00001d043043-Zm00001d045230	0.848468	1.48071	0.573015	3.71025e-69	113.901
ZmPUB53-ZmPUB76	Zm00001d049695-Zm00001d045397	0.646403	2.45801	0.262979	0	189.078
ZmPUB53-ZmPUB38	Zm00001d049695-Zm00001d051875	0.128917	0.358511	0.35959	2.85212e-09	27.5778
ZmPUB9-ZmPUB8	Zm00001d049708-Zm00001d053544	0.74846	1.65402	0.452509	2.85343e-97	127.232
ZmPUB79-ZmPUB63	Zm00001d050308-Zm00001d020332	0.220042	3.7882	0.0580862	0	291.4
ZmPUB43-ZmPUB59	Zm00001d050689-Zm00001d016719	0.0459242	0.623204	0.0736905	8.20334e-44	47.9388
ZmPUB43-ZmPUB28	Zm00001d050689-Zm00001d016730	0.741446	2.17704	0.340576	0	167.465
ZmPUB81-ZmPUB59	Zm00001d050712-Zm00001d016719	0.71008	2.28942	0.310157	0	176.109
ZmPUB81-ZmPUB18	Zm00001d050712-Zm00001d016764	0.0348732	0.398573	0.0874951	1.39985e-33	30.6595
ZmPUB38-ZmPUB58	Zm00001d051875-Zm00001d053587	0.755207	1.90466	0.396506	5.12019e-190	146.512
ZmPUB8-ZmPUB55	Zm00001d053544-Zm00001d016225	0.0280549	0.179299	0.15647	3.06854e-26	13.7922
ZmPUB8-ZmPUB51	Zm00001d053544-Zm00001d048008	0.745685	1.88135	0.396356	0	144.719
ZmPUB58-ZmPUB61	Zm00001d053587-Zm00001d046364	0.30518	1.45894	0.209179	2.45646e-128	112.226

## Sheet: Table S9
Table S9. The number and length of introns and exons across different ZmPUB genes
Gene name	GeneID	Chr ID	mRNA Range	Num of Exon	Exon Range	Num of Intron	Intron Range	Num of CDS	CDS Range	Num of UTR	UTR Range
ZmPUB1	Zm00001d032905	1	242404403:242413126	15	242404403:242405191,242405858:242406113,242407070:242407198,242407491:242407743,242407840:242407884,242408940:242409230,242409304:242409471,242409656:242409804,242409906:242410062,242410269:242410331,242410591:242410670,242410882:242411042,242411182:242411260,242411453:242411552,242412189:242413126	14	242405192:242405857,242406114:242407069,242407199:242407490,242407744:242407839,242407885:242408939,242409231:242409303,242409472:242409655,242409805:242409905,242410063:242410268,242410332:242410590,242410671:242410881,242411043:242411181,242411261:242411452,242411553:242412188	15	242404613:242405191,242405858:242406113,242407070:242407198,242407491:242407743,242407840:242407884,242408940:242409230,242409304:242409471,242409656:242409804,242409906:242410062,242410269:242410331,242410591:242410670,242410882:242411042,242411182:242411260,242411453:242411552,242412189:242412354	2	242412355:242413126,242404403:242404612
ZmPUB2	Zm00001d028109	1	23110479:23113977	8	23110479:23111171,23111277:23111692,23111774:23111863,23111953:23112028,23112119:23112827,23112928:23113216,23113376:23113480,23113577:23113977	7	23111172:23111276,23111693:23111773,23111864:23111952,23112029:23112118,23112828:23112927,23113217:23113375,23113481:23113576	7	23111399:23111692,23111774:23111863,23111953:23112028,23112119:23112827,23112928:23113216,23113376:23113480,23113577:23113780	3	23110479:23111171,23111277:23111398,23113781:23113977
ZmPUB3	Zm00001d051397	4	157102240:157105793	8	157102240:157102596,157102868:157102989,157103107:157103228,157103316:157103420,157103539:157103983,157104088:157104228,157104307:157104708,157104816:157105793	7	157102597:157102867,157102990:157103106,157103229:157103315,157103421:157103538,157103984:157104087,157104229:157104306,157104709:157104815	8	157102323:157102596,157102868:157102989,157103107:157103228,157103316:157103420,157103539:157103983,157104088:157104228,157104307:157104708,157104816:157105793	1	157102240:157102322
ZmPUB4	Zm00001d001769	2	358456:360837	2	358456:358471,359675:360837	1	358472:359674	2	358456:358471,359675:360837	0	0
ZmPUB5	Zm00001d051830	4	171484288:171486906	7	171484288:171484632,171484713:171484802,171484888:171485178,171485294:171485552,171485671:171485751,171486042:171486081,171486505:171486906	6	171484633:171484712,171484803:171484887,171485179:171485293,171485553:171485670,171485752:171486041,171486082:171486504	7	171484516:171484632,171484713:171484802,171484888:171485178,171485294:171485552,171485671:171485751,171486042:171486081,171486505:171486817	2	171486818:171486906,171484288:171484515
ZmPUB6	Zm00001d003621	2	50696420:50701212	7	50696420:50696724,50696850:50697078,50697176:50697617,50697697:50697824,50699256:50699801,50699974:50700702,50700835:50701212	6	50696725:50696849,50697079:50697175,50697618:50697696,50697825:50699255,50699802:50699973,50700703:50700834	4	50697732:50697824,50699256:50699801,50699974:50700702,50700835:50701032	5	50696420:50696724,50696850:50697078,50697176:50697617,50697697:50697731,50701033:50701212
ZmPUB7	Zm00001d012494	8	175457337:175459328	1	175457337:175459328	0	0	1	175457337:175459328	0	0
ZmPUB8	Zm00001d053544	4	233597108:233599306	2	233597108:233598198,233598280:233599306	1	233598199:233598279	2	233597108:233598198,233598280:233599306	0	0
ZmPUB9	Zm00001d049708	4	40976511:40983687	4	40976511:40976928,40977023:40979071,40981364:40981477,40983377:40983687	3	40976929:40977022,40979072:40981363,40981478:40983376	4	40976869:40976928,40977023:40979071,40981364:40981477,40983377:40983646	2	40983647:40983687,40976511:40976868
ZmPUB10	Zm00001d035751	6	45350374:45356168	8	45350374:45350439,45353120:45353187,45353267:45353330,45353483:45353554,45355046:45355179,45355298:45355472,45355570:45355680,45355803:45356168	7	45350440:45353119,45353188:45353266,45353331:45353482,45353555:45355045,45355180:45355297,45355473:45355569,45355681:45355802	8	45350374:45350439,45353120:45353187,45353267:45353330,45353483:45353554,45355046:45355179,45355298:45355472,45355570:45355680,45355803:45355928	1	45355929:45356168
ZmPUB11	Zm00001d043043	3	187244354:187246345	1	187244354:187246345	0	0	1	187244354:187246345	0	0
ZmPUB12	Zm00001d029561	1	76215206:76224267	16	76215206:76215756,76215851:76215940,76216393:76216557,76216625:76216717,76216814:76216936,76217161:76217256,76217350:76217553,76217631:76217720,76217832:76217946,76218030:76218142,76218490:76218693,76219195:76219350,76219828:76220098,76220201:76220352,76221852:76222056,76223323:76224267	15	76215757:76215850,76215941:76216392,76216558:76216624,76216718:76216813,76216937:76217160,76217257:76217349,76217554:76217630,76217721:76217831,76217947:76218029,76218143:76218489,76218694:76219194,76219351:76219827,76220099:76220200,76220353:76221851,76222057:76223322	16	76215589:76215756,76215851:76215940,76216393:76216557,76216625:76216717,76216814:76216936,76217161:76217256,76217350:76217553,76217631:76217720,76217832:76217946,76218030:76218142,76218490:76218693,76219195:76219350,76219828:76220098,76220201:76220352,76221852:76222056,76223323:76224173	2	76224174:76224267,76215206:76215588
ZmPUB13	Zm00001d023480	10	6935822:6940532	3	6935822:6936637,6937400:6937915,6940185:6940532	2	6936638:6937399,6937916:6940184	3	6935822:6936637,6937400:6937915,6940185:6940532	0	0
ZmPUB14	Zm00001d041098	3	97280292:97285444	4	97280292:97280757,97281451:97281992,97282111:97282420,97283517:97285444	3	97280758:97281450,97281993:97282110,97282421:97283516	3	97281453:97281992,97282111:97282420,97283517:97285099	3	97280292:97280757,97281451:97281452,97285100:97285444
ZmPUB15	Zm00001d016511	5	165445882:165449664	2	165445882:165446841,165448260:165449664	1	165446842:165448259	2	165446344:165446841,165448260:165449357	2	165445882:165446343,165449358:165449664
ZmPUB16	Zm00001d032763	1	237624499:237636011	18	237624499:237624772,237625229:237625371,237625462:237625532,237627363:237627414,237627673:237627769,237627846:237627923,237628018:237628134,237628221:237628325,237628839:237628913,237629143:237629238,237629707:237629823,237630087:237630205,237630281:237630422,237632690:237632776,237633300:237633362,237635416:237635487,237635631:237635716,237635816:237636011	17	237624773:237625228,237625372:237625461,237625533:237627362,237627415:237627672,237627770:237627845,237627924:237628017,237628135:237628220,237628326:237628838,237628914:237629142,237629239:237629706,237629824:237630086,237630206:237630280,237630423:237632689,237632777:237633299,237633363:237635415,237635488:237635630,237635717:237635815	17	237625241:237625371,237625462:237625532,237627363:237627414,237627673:237627769,237627846:237627923,237628018:237628134,237628221:237628325,237628839:237628913,237629143:237629238,237629707:237629823,237630087:237630205,237630281:237630422,237632690:237632776,237633300:237633362,237635416:237635487,237635631:237635716,237635816:237635828	3	237635829:237636011,237624499:237624772,237625229:237625240
ZmPUB17	Zm00001d051091	4	141760671:141764490	6	141760671:141760695,141760860:141761177,141761276:141761361,141761505:141761576,141763991:141764052,141764406:141764490	5	141760696:141760859,141761178:141761275,141761362:141761504,141761577:141763990,141764053:141764405	5	141761165:141761177,141761276:141761361,141761505:141761576,141763991:141764052,141764406:141764490	2	141760671:141760695,141760860:141761164
ZmPUB18	Zm00001d016764	5	175226979:175228235	1	175226979:175228235	0	0	1	175226979:175228235	0	0
ZmPUB19	Zm00001d029829	1	89157703:89163658	8	89157703:89157991,89158205:89158257,89158718:89158839,89158936:89159040,89159502:89159607,89159962:89160531,89160610:89161116,89163098:89163658	7	89157992:89158204,89158258:89158717,89158840:89158935,89159041:89159501,89159608:89159961,89160532:89160609,89161117:89163097	8	89157835:89157991,89158205:89158257,89158718:89158839,89158936:89159040,89159502:89159607,89159962:89160531,89160610:89161116,89163098:89163331	2	89157703:89157834,89163332:89163658
ZmPUB20	Zm00001d017780	5	206546323:206552404	7	206546323:206547460,206547726:206548918,206549254:206549361,206549462:206549647,206550248:206550337,206551915:206552026,206552130:206552404	6	206547461:206547725,206548919:206549253,206549362:206549461,206549648:206550247,206550338:206551914,206552027:206552129	5	206546683:206547460,206547726:206548918,206549254:206549361,206549462:206549647,206550248:206550304	4	206550305:206550337,206551915:206552026,206552130:206552404,206546323:206546682
ZmPUB21	Zm00001d028374	1	32502433:32503776	1	32502433:32503776	0	0	1	32502433:32503776	0	0
ZmPUB22	Zm00001d035040	6	2922110:2930058	5	2922110:2922399,2923644:2923918,2926885:2926998,2927448:2929490,2929593:2930058	4	2922400:2923643,2923919:2926884,2926999:2927447,2929491:2929592	4	2923649:2923918,2926885:2926998,2927448:2929490,2929593:2929652	3	2922110:2922399,2923644:2923648,2929653:2930058
ZmPUB23	Zm00001d025379	10	116471862:116473196	1	116471862:116473196	0	0	1	116471862:116473196	0	0
ZmPUB24	Zm00001d016502	5	165076973:165077278	1	165076973:165077278	0	0	1	165076973:165077278	0	0
ZmPUB25	Zm00001d023634	10	12898296:12906692	3	12898296:12904879,12904983:12905535,12906138:12906692	2	12904880:12904982,12905536:12906137	2	12904469:12904879,12904983:12905522	3	12905523:12905535,12906138:12906692,12898296:12904468
ZmPUB26	Zm00001d045739	9	36163702:36169052	4	36163702:36165781,36166393:36166702,36166851:36167966,36168661:36169052	3	36165782:36166392,36166703:36166850,36167967:36168660	4	36164124:36165781,36166393:36166702,36166851:36167966,36168661:36168666	2	36168667:36169052,36163702:36164123
ZmPUB27	Zm00001d030251	1	116811699:116813033	1	116811699:116813033	0	0	1	116811699:116813033	0	0
ZmPUB28	Zm00001d016730	5	174398003:174399313	1	174398003:174399313	0	0	1	174398003:174399313	0	0
ZmPUB29	Zm00001d038280	6	153171029:153172387	1	153171029:153172387	0	0	1	153171029:153172387	0	0
ZmPUB30	Zm00001d047306	9	126193280:126203867	16	126193280:126194246,126195076:126195280,126198702:126198853,126198956:126199223,126199792:126199947,126200457:126200660,126200998:126201110,126201195:126201309,126201402:126201491,126201569:126201772,126201849:126201939,126202164:126202286,126202391:126202483,126202566:126202730,126203374:126203463,126203548:126203867	15	126194247:126195075,126195281:126198701,126198854:126198955,126199224:126199791,126199948:126200456,126200661:126200997,126201111:126201194,126201310:126201401,126201492:126201568,126201773:126201848,126201940:126202163,126202287:126202390,126202484:126202565,126202731:126203373,126203464:126203547	12	126193396:126194246,126195076:126195280,126198702:126198853,126198956:126199223,126199792:126199947,126200457:126200660,126200998:126201110,126201195:126201309,126201402:126201491,126201569:126201772,126201849:126201939,126202164:126202189	6	126193280:126193395,126202190:126202286,126202391:126202483,126202566:126202730,126203374:126203463,126203548:126203867
ZmPUB31	Zm00001d045230	9	16630745:16636380	8	16630745:16631302,16631385:16631673,16632168:16632253,16632678:16632881,16633579:16633695,16634209:16634652,16634818:16635579,16635766:16636380	7	16631303:16631384,16631674:16632167,16632254:16632677,16632882:16633578,16633696:16634208,16634653:16634817,16635580:16635765	8	16631126:16631302,16631385:16631673,16632168:16632253,16632678:16632881,16633579:16633695,16634209:16634652,16634818:16635579,16635766:16635960	2	16630745:16631125,16635961:16636380
ZmPUB32	Zm00001d002498	2	14080929:14082176	1	14080929:14082176	0	0	1	14080929:14082176	0	0
ZmPUB33	Zm00001d020416	7	112539627:112557508	12	112539627:112539806,112540303:112540543,112540631:112540749,112541059:112541180,112541258:112541451,112541787:112542003,112548217:112548330,112548598:112548711,112555111:112555212,112555299:112555727,112555944:112556699,112557136:112557508	11	112539807:112540302,112540544:112540630,112540750:112541058,112541181:112541257,112541452:112541786,112542004:112548216,112548331:112548597,112548712:112555110,112555213:112555298,112555728:112555943,112556700:112557135	7	112541962:112542003,112548217:112548330,112548598:112548711,112555111:112555212,112555299:112555727,112555944:112556699,112557136:112557336	7	112539627:112539806,112540303:112540543,112540631:112540749,112541059:112541180,112541258:112541451,112541787:112541961,112557337:112557508
ZmPUB34	Zm00001d030732	1	156409808:156421643	4	156409808:156411355,156411451:156411885,156411971:156412087,156421290:156421643	3	156411356:156411450,156411886:156411970,156412088:156421289	4	156410186:156411355,156411451:156411885,156411971:156412087,156421290:156421565	2	156421566:156421643,156409808:156410185
ZmPUB35	Zm00001d003745	2	57301190:57302536	1	57301190:57302536	0	0	1	57301190:57302536	0	0
ZmPUB36	Zm00001d045975	9	51158495:51161164	3	51158495:51159538,51159837:51161002,51161108:51161164	2	51159539:51159836,51161003:51161107	3	51158764:51159538,51159837:51161002,51161108:51161110	2	51161111:51161164,51158495:51158763
ZmPUB37	Zm00001d020358	7	108893865:108895550	1	108893865:108895550	0	0	1	108893865:108895550	0	0
ZmPUB38	Zm00001d051875	4	173015130:173019365	7	173015130:173016809,173016864:173017064,173017133:173017331,173017406:173017510,173017610:173017731,173017969:173018090,173018923:173019365	6	173016810:173016863,173017065:173017132,173017332:173017405,173017511:173017609,173017732:173017968,173018091:173018922	7	173015319:173016809,173016864:173017064,173017133:173017331,173017406:173017510,173017610:173017731,173017969:173018090,173018923:173019334	2	173019335:173019365,173015130:173015318
ZmPUB39	Zm00001d035066	6	3697990:3701900	8	3697990:3698280,3699273:3699340,3699443:3699506,3700258:3700329,3700959:3701092,3701169:3701298,3701390:3701500,3701588:3701900	7	3698281:3699272,3699341:3699442,3699507:3700257,3700330:3700958,3701093:3701168,3701299:3701389,3701501:3701587	8	3698158:3698280,3699273:3699340,3699443:3699506,3700258:3700329,3700959:3701092,3701169:3701298,3701390:3701500,3701588:3701713	2	3697990:3698157,3701714:3701900
ZmPUB40	Zm00001d042480	3	169055290:169060012	7	169055290:169055404,169055721:169055824,169056132:169056317,169056443:169056550,169056834:169058044,169058162:169059512,169059601:169060012	6	169055405:169055720,169055825:169056131,169056318:169056442,169056551:169056833,169058045:169058161,169059513:169059600	6	169055290:169055404,169055721:169055824,169056132:169056317,169056443:169056550,169056834:169058044,169058162:169059005	2	169059006:169059512,169059601:169060012
ZmPUB41	Zm00001d038471	6	157965104:157967206	1	157965104:157967206	0	0	1	157965194:157967206	1	157965104:157965193
ZmPUB42	Zm00001d051704	4	167226342:167230545	4	167226342:167226456,167226812:167227788,167227914:167228223,167228771:167230545	3	167226457:167226811,167227789:167227913,167228224:167228770	3	167226814:167227788,167227914:167228223,167228771:167230401	3	167226342:167226456,167226812:167226813,167230402:167230545
ZmPUB43	Zm00001d050689	4	115493076:115494365	1	115493076:115494365	0	0	1	115493076:115494365	0	0
ZmPUB44	Zm00001d015939	5	132838540:132842358	7	132838540:132838564,132838729:132839047,132839147:132839232,132839376:132839447,132840704:132840766,132841299:132841385,132842281:132842358	6	132838565:132838728,132839048:132839146,132839233:132839375,132839448:132840703,132840767:132841298,132841386:132842280	6	132839035:132839047,132839147:132839232,132839376:132839447,132840704:132840766,132841299:132841385,132842281:132842358	2	132838540:132838564,132838729:132839034
ZmPUB45	Zm00001d025727	10	127668399:127670693	3	127668399:127669458,127669560:127670465,127670495:127670693	2	127669459:127669559,127670466:127670494	2	127668597:127669458,127669560:127670389	3	127670390:127670465,127670495:127670693,127668399:127668596
ZmPUB46	Zm00001d042738	3	178550428:178559208	2	178550428:178551786,178559098:178559208	1	178551787:178559097	1	178550560:178551786	2	178550428:178550559,178559098:178559208
ZmPUB47	Zm00001d031263	1	184281834:184284331	3	184281834:184282263,184282393:184282509,184282596:184284331	2	184282264:184282392,184282510:184282595	3	184281928:184282263,184282393:184282509,184282596:184284080	2	184281834:184281927,184284081:184284331
ZmPUB48	Zm00001d000044	ctg182	945691:947103	3	945691:945741,946396:946770,946834:947103	2	945742:946395,946771:946833	3	945691:945741,946396:946770,946834:947103	0	0
ZmPUB49	Zm00001d017976	5	211152775:211154133	1	211152775:211154133	0	0	1	211152775:211154133	0	0
ZmPUB50	Zm00001d025161	10	107028162:107030458	2	107028162:107029073,107029322:107030458	1	107029074:107029321	2	107028162:107029073,107029322:107030458	0	0
ZmPUB51	Zm00001d048008	9	147881953:147883344	1	147881953:147883344	0	0	1	147881953:147883344	0	0
ZmPUB52	Zm00001d039302	3	1384839:1391865	9	1384839:1385636,1385720:1385872,1387952:1388034,1388125:1389414,1389527:1389920,1390001:1390510,1390602:1390631,1390974:1391063,1391152:1391865	8	1385637:1385719,1385873:1387951,1388035:1388124,1389415:1389526,1389921:1390000,1390511:1390601,1390632:1390973,1391064:1391151	9	1384839:1385636,1385720:1385872,1387952:1388034,1388125:1389414,1389527:1389920,1390001:1390510,1390602:1390631,1390974:1391063,1391152:1391865	0	0
ZmPUB53	Zm00001d049695	4	40529546:40530558	2	40529546:40530059,40530140:40530558	1	40530060:40530139	2	40529546:40530059,40530140:40530558	0	0
ZmPUB54	Zm00001d034607	1	297658231:297671149	8	297658231:297658710,297658819:297658889,297658980:297659078,297659169:297659251,297667433:297667490,297668056:297668137,297670298:297670538,297670780:297671149	7	297658711:297658818,297658890:297658979,297659079:297659168,297659252:297667432,297667491:297668055,297668138:297670297,297670539:297670779	8	297658581:297658710,297658819:297658889,297658980:297659078,297659169:297659251,297667433:297667490,297668056:297668137,297670298:297670538,297670780:297671056	2	297671057:297671149,297658231:297658580
ZmPUB55	Zm00001d016225	5	151044249:151046438	1	151044249:151046438	0	0	1	151044249:151046438	0	0
ZmPUB56	Zm00001d017671	5	203614656:203615933	1	203614656:203615933	0	0	1	203614656:203615933	0	0
ZmPUB57	Zm00001d026040	10	136648713:136650056	1	136648713:136650056	0	0	1	136648827:136650056	1	136648713:136648826
ZmPUB58	Zm00001d053587	4	235506533:235510751	9	235506533:235507030,235507107:235507859,235507984:235508412,235508582:235508683,235508771:235509060,235509250:235509275,235510127:235510242,235510352:235510485,235510583:235510751	8	235507031:235507106,235507860:235507983,235508413:235508581,235508684:235508770,235509061:235509249,235509276:235510126,235510243:235510351,235510486:235510582	9	235506833:235507030,235507107:235507859,235507984:235508412,235508582:235508683,235508771:235509060,235509250:235509275,235510127:235510242,235510352:235510485,235510583:235510751	1	235506533:235506832
ZmPUB59	Zm00001d016719	5	174012992:174014281	1	174012992:174014281	0	0	1	174012992:174014281	0	0
ZmPUB60	Zm00001d024672	10	83125173:83126249	1	83125173:83126249	0	0	1	83125173:83126249	0	0
ZmPUB61	Zm00001d046364	9	84217900:84227494	8	84217900:84218712,84218914:84219315,84219503:84219604,84219730:84220058,84220155:84220276,84226914:84227029,84227129:84227253,84227358:84227494	7	84218713:84218913,84219316:84219502,84219605:84219729,84220059:84220154,84220277:84226913,84227030:84227128,84227254:84227357	7	84217900:84218712,84218914:84219315,84219503:84219604,84219730:84220058,84220155:84220276,84226914:84227029,84227129:84227227	2	84227228:84227253,84227358:84227494
ZmPUB62	Zm00001d002541	2	15001466:15005577	7	15001466:15002079,15002207:15002534,15002634:15002870,15003014:15003158,15003268:15003891,15003986:15004080,15004168:15005577	6	15002080:15002206,15002535:15002633,15002871:15003013,15003159:15003267,15003892:15003985,15004081:15004167	7	15001964:15002079,15002207:15002534,15002634:15002870,15003014:15003158,15003268:15003891,15003986:15004080,15004168:15005517	2	15005518:15005577,15001466:15001963
ZmPUB63	Zm00001d020332	7	107145738:107147834	1	107145738:107147834	0	0	1	107145738:107147834	0	0
ZmPUB64	Zm00001d014078	5	31710721:31721035	18	31710721:31710940,31711036:31711121,31711225:31711310,31711800:31711905,31713467:31713529,31714100:31714186,31715295:31715436,31715517:31715635,31716253:31716369,31717416:31717511,31717737:31717811,31718464:31718568,31718649:31718765,31718860:31718937,31719012:31719108,31719354:31719405,31720154:31720224,31720321:31721035	17	31710941:31711035,31711122:31711224,31711311:31711799,31711906:31713466,31713530:31714099,31714187:31715294,31715437:31715516,31715636:31716252,31716370:31717415,31717512:31717736,31717812:31718463,31718569:31718648,31718766:31718859,31718938:31719011,31719109:31719353,31719406:31720153,31720225:31720320	18	31710928:31710940,31711036:31711121,31711225:31711310,31711800:31711905,31713467:31713529,31714100:31714186,31715295:31715436,31715517:31715635,31716253:31716369,31717416:31717511,31717737:31717811,31718464:31718568,31718649:31718765,31718860:31718937,31719012:31719108,31719354:31719405,31720154:31720224,31720321:31720451	2	31710721:31710927,31720452:31721035
ZmPUB65	Zm00001d019806	7	63197199:63198588	3	63197199:63197267,63197380:63197445,63197826:63198588	2	63197268:63197379,63197446:63197825	3	63197199:63197267,63197380:63197445,63197826:63198485	1	63198486:63198588
ZmPUB66	Zm00001d039722	3	12988064:12989439	5	12988064:12988068,12988178:12988283,12988393:12988803,12988902:12989029,12989127:12989439	4	12988069:12988177,12988284:12988392,12988804:12988901,12989030:12989126	5	12988064:12988068,12988178:12988283,12988393:12988803,12988902:12989029,12989127:12989439	0	0
ZmPUB67	Zm00001d002693	2	19414196:19420375	9	19414196:19414384,19414909:19415673,19415759:19416286,19416371:19416481,19416570:19417032,19417251:19417355,19417776:19417897,19418278:19418360,19420114:19420375	8	19414385:19414908,19415674:19415758,19416287:19416370,19416482:19416569,19417033:19417250,19417356:19417775,19417898:19418277,19418361:19420113	9	19414196:19414384,19414909:19415673,19415759:19416286,19416371:19416481,19416570:19417032,19417251:19417355,19417776:19417897,19418278:19418360,19420114:19420375	0	0
ZmPUB68	Zm00001d041548	3	126577794:126578605	2	126577794:126578155,126578546:126578605	1	126578156:126578545	2	126577874:126578155,126578546:126578605	1	126577794:126577873
ZmPUB69	Zm00001d003624	2	50750672:50751874	1	50750672:50751874	0	0	1	50750672:50751874	0	0
ZmPUB70	Zm00001d029847	1	89925889:89928127	7	89925889:89926668,89926782:89926922,89927016:89927112,89927208:89927312,89927426:89927547,89927669:89927790,89927880:89928127	6	89926669:89926781,89926923:89927015,89927113:89927207,89927313:89927425,89927548:89927668,89927791:89927879	7	89925889:89926668,89926782:89926922,89927016:89927112,89927208:89927312,89927426:89927547,89927669:89927790,89927880:89928045	1	89928046:89928127
ZmPUB71	Zm00001d042608	3	173419423:173423333	4	173419423:173419850,173419984:173421942,173422029:173422518,173423238:173423333	3	173419851:173419983,173421943:173422028,173422519:173423237	3	173419788:173419850,173419984:173421942,173422029:173422142	3	173422143:173422518,173423238:173423333,173419423:173419787
ZmPUB72	Zm00001d014845	5	65242577:65245598	4	65242577:65242961,65243243:65243359,65243448:65243870,65243950:65245598	3	65242962:65243242,65243360:65243447,65243871:65243949	4	65242617:65242961,65243243:65243359,65243448:65243870,65243950:65244990	2	65242577:65242616,65244991:65245598
ZmPUB73	Zm00001d003229	2	36851196:36855150	4	36851196:36851282,36854104:36854227,36854489:36855015,36855133:36855150	3	36851283:36854103,36854228:36854488,36855016:36855132	4	36851196:36851282,36854104:36854227,36854489:36855015,36855133:36855150	0	0
ZmPUB74	Zm00001d044773	9	1994310:1995695	1	1994310:1995695	0	0	1	1994310:1995695	0	0
ZmPUB75	Zm00001d005699	2	183810719:183812320	1	183810719:183812320	0	0	1	183810719:183812320	0	0
ZmPUB76	Zm00001d045397	9	20623494:20630674	9	20623494:20623696,20625761:20625957,20626043:20626076,20627895:20628255,20628365:20628466,20628554:20628970,20629149:20629925,20630013:20630565,20630650:20630674	8	20623697:20625760,20625958:20626042,20626077:20627894,20628256:20628364,20628467:20628553,20628971:20629148,20629926:20630012,20630566:20630649	8	20623494:20623696,20625761:20625957,20626043:20626076,20627895:20628255,20628365:20628466,20628554:20628970,20629149:20629925,20630013:20630195	2	20630196:20630565,20630650:20630674
ZmPUB77	Zm00001d045632	9	29535058:29540801	7	29535058:29535570,29535652:29535768,29535855:29536268,29536359:29539367,29539408:29539674,29539811:29540159,29540242:29540801	6	29535571:29535651,29535769:29535854,29536269:29536358,29539368:29539407,29539675:29539810,29540160:29540241	3	29539462:29539674,29539811:29540159,29540242:29540261	6	29535058:29535570,29535652:29535768,29535855:29536268,29536359:29539367,29539408:29539461,29540262:29540801
ZmPUB78	Zm00001d000381	ctg24	21822:27498	4	21822:23172,23264:23719,23800:23916,26786:27498	3	23173:23263,23720:23799,23917:26785	4	22114:23172,23264:23719,23800:23916,26786:27070	2	27071:27498,21822:22113
ZmPUB79	Zm00001d050308	4	80306469:80308553	1	80306469:80308553	0	0	1	80306469:80308553	0	0
ZmPUB80	Zm00001d028294	1	29450944:29452323	1	29450944:29452323	0	0	1	29450944:29452323	0	0
ZmPUB81	Zm00001d050712	4	117596722:117597951	1	117596722:117597951	0	0	1	117596722:117597951	0	0
ZmPUB82	Zm00001d012146	8	168883542:168888003	6	168883542:168883799,168884652:168884729,168885036:168885221,168885344:168885451,168885580:168886796,168886921:168888003	5	168883800:168884651,168884730:168885035,168885222:168885343,168885452:168885579,168886797:168886920	5	168884679:168884729,168885036:168885221,168885344:168885451,168885580:168886796,168886921:168887770	3	168883542:168883799,168884652:168884678,168887771:168888003
ZmPUB83	Zm00001d044734	9	742710:744038	1	742710:744038	0	0	1	742710:744038	0	0
ZmPUB84	Zm00001d028623	1	41163185:41168227	4	41163185:41163756,41165672:41165788,41165899:41166324,41166423:41168227	3	41163757:41165671,41165789:41165898,41166325:41166422	4	41163358:41163756,41165672:41165788,41165899:41166324,41166423:41167661	2	41163185:41163357,41167662:41168227
ZmPUB85	Zm00001d032264	1	219659820:219661541	1	219659820:219661541	0	0	1	219659820:219661541	0	0

## Sheet: Table S10
Table S10. Analysis of the cis-regulatory elements in the promoter regions of ZmPUB genes.
Gene name	Gene id	Element	Motif	Start	Length	strand	Function	Group
ZmPUB1	Zm00001d032905	G-box	CACGAC	347	6	-	cis-acting regulatory element involved in light responsiveness	Stress responses
ZmPUB1	Zm00001d032905	G-box	CACGAC	368	6	-	cis-acting regulatory element involved in light responsiveness	Stress responses
ZmPUB1	Zm00001d032905	G-box	CACGTC	436	6	+	cis-acting regulatory element involved in light responsiveness	Stress responses
ZmPUB1	Zm00001d032905	G-box	CACGTC	544	6	-	cis-acting regulatory element involved in light responsiveness	Stress responses
ZmPUB1	Zm00001d032905	GC-motif	CCCCCG	557	6	-	enhancer-like element involved in anoxic specific inducibility	Stress responses
ZmPUB1	Zm00001d032905	ARE	AAACCA	672	6	+	cis-acting regulatory element essential for the anaerobic induction	Stress responses
ZmPUB10	Zm00001d035751	O2-site	GATGA(C/T)(A/G)TG(A/G)	267	8	-	cis-acting regulatory element involved in zein metabolism regulation	Phytohormne resposive
ZmPUB10	Zm00001d035751	G-box	CACGTC	118	6	-	cis-acting regulatory element involved in light responsiveness	Stress responses
ZmPUB10	Zm00001d035751	G-box	CACGAC	950	6	-	cis-acting regulatory element involved in light responsiveness	Stress responses
ZmPUB10	Zm00001d035751	I-box	gGATAAGGTG	1275	10	-	part of a light responsive element	Stress responses
ZmPUB10	Zm00001d035751	ARE	AAACCA	1231	6	+	cis-acting regulatory element essential for the anaerobic induction	Stress responses
ZmPUB11	Zm00001d043043	G-box	CACGAC	273	6	-	cis-acting regulatory element involved in light responsiveness	Stress responses
ZmPUB11	Zm00001d043043	GC-motif	CCCCCG	266	6	+	enhancer-like element involved in anoxic specific inducibility	Stress responses
ZmPUB11	Zm00001d043043	ARE	AAACCA	1374	6	+	cis-acting regulatory element essential for the anaerobic induction	Stress responses
ZmPUB12	Zm00001d029561	GC-motif	CCCCCG	260	6	-	enhancer-like element involved in anoxic specific inducibility	Stress responses
ZmPUB12	Zm00001d029561	GC-motif	CCCCCG	448	6	-	enhancer-like element involved in anoxic specific inducibility	Stress responses
ZmPUB12	Zm00001d029561	GC-motif	CCCCCG	533	6	-	enhancer-like element involved in anoxic specific inducibility	Stress responses
ZmPUB12	Zm00001d029561	GC-motif	CCCCCG	953	6	-	enhancer-like element involved in anoxic specific inducibility	Stress responses
ZmPUB12	Zm00001d029561	GC-motif	CCCCCG	1004	6	-	enhancer-like element involved in anoxic specific inducibility	Stress responses
ZmPUB12	Zm00001d029561	G-box	CACGAC	786	6	+	cis-acting regulatory element involved in light responsiveness	Stress responses
ZmPUB12	Zm00001d029561	DRE1	ACCGAGA	406	7	+	Promoter of stress response	Stress responses
ZmPUB12	Zm00001d029561	DRE1	ACCGAGA	523	7	+	Promoter of stress response	Stress responses
ZmPUB12	Zm00001d029561	O2-site	GATGATGTGG	265	9	+	cis-acting regulatory element involved in zein metabolism regulation	Phytohormne resposive
ZmPUB12	Zm00001d029561	O2-site	GATGATGTGG	307	9	+	cis-acting regulatory element involved in zein metabolism regulation	Phytohormne resposive
ZmPUB13	Zm00001d023480	ARE	AAACCA	1118	6	-	cis-acting regulatory element essential for the anaerobic induction	Stress responses
ZmPUB13	Zm00001d023480	ABRE	TACGTG	653	6	-	cis-acting element involved in the abscisic acid responsiveness	Phytohormne resposive
ZmPUB13	Zm00001d023480	ABRE	TACGTG	721	6	+	cis-acting element involved in the abscisic acid responsiveness	Phytohormne resposive
ZmPUB13	Zm00001d023480	G-box	CACGAC	412	6	-	cis-acting regulatory element involved in light responsiveness	Stress responses
ZmPUB13	Zm00001d023480	G-box	CACGTC	439	6	+	cis-acting regulatory element involved in light responsiveness	Stress responses
ZmPUB13	Zm00001d023480	G-box	CACGAC	444	6	+	cis-acting regulatory element involved in light responsiveness	Stress responses
ZmPUB13	Zm00001d023480	G-box	CACGTC	698	6	+	cis-acting regulatory element involved in light responsiveness	Stress responses
ZmPUB13	Zm00001d023480	ABRE	CACGTA	653	6	+	cis-acting element involved in the abscisic acid responsiveness	Phytohormne resposive
ZmPUB13	Zm00001d023480	ABRE	CACGTA	721	6	-	cis-acting element involved in the abscisic acid responsiveness	Phytohormne resposive
ZmPUB14	Zm00001d041098	ARE	AAACCA	702	6	-	cis-acting regulatory element essential for the anaerobic induction	Stress responses
ZmPUB14	Zm00001d041098	ARE	AAACCA	1115	6	-	cis-acting regulatory element essential for the anaerobic induction	Stress responses
ZmPUB14	Zm00001d041098	ARE	AAACCA	1496	6	-	cis-acting regulatory element essential for the anaerobic induction	Stress responses
ZmPUB14	Zm00001d041098	TATA-box	TATAAGAA	962	8	-	core promoter element around -30 of transcription start	Growth and development
ZmPUB14	Zm00001d041098	ABRE	TACGTG	937	6	-	cis-acting element involved in the abscisic acid responsiveness	Phytohormne resposive
ZmPUB14	Zm00001d041098	ABRE	TACGTG	1324	6	+	cis-acting element involved in the abscisic acid responsiveness	Phytohormne resposive
ZmPUB14	Zm00001d041098	ABRE	CACGTA	937	6	+	cis-acting element involved in the abscisic acid responsiveness	Phytohormne resposive
ZmPUB14	Zm00001d041098	ABRE	CACGTA	1324	6	-	cis-acting element involved in the abscisic acid responsiveness	Phytohormne resposive
ZmPUB14	Zm00001d041098	O2-site	GATGACATGG	429	9	-	cis-acting regulatory element involved in zein metabolism regulation	Phytohormne resposive
ZmPUB15	Zm00001d016511	ARE	AAACCA	401	6	+	cis-acting regulatory element essential for the anaerobic induction	Stress responses
ZmPUB15	Zm00001d016511	ARE	AAACCA	1023	6	+	cis-acting regulatory element essential for the anaerobic induction	Stress responses
ZmPUB15	Zm00001d016511	ARE	AAACCA	1351	6	+	cis-acting regulatory element essential for the anaerobic induction	Stress responses
ZmPUB15	Zm00001d016511	ARE	AAACCA	1426	6	+	cis-acting regulatory element essential for the anaerobic induction	Stress responses
ZmPUB15	Zm00001d016511	ARE	AAACCA	1438	6	+	cis-acting regulatory element essential for the anaerobic induction	Stress responses
ZmPUB16	Zm00001d032763	G-box	CACGAC	789	6	-	cis-acting regulatory element involved in light responsiveness	Stress responses
ZmPUB16	Zm00001d032763	GC-motif	CCCCCG	408	6	-	enhancer-like element involved in anoxic specific inducibility	Stress responses
ZmPUB16	Zm00001d032763	GC-motif	CCCCCG	1003	6	-	enhancer-like element involved in anoxic specific inducibility	Stress responses
ZmPUB17	Zm00001d051091	ABRE	TACGTG	1100	6	-	cis-acting element involved in the abscisic acid responsiveness	Phytohormne resposive
ZmPUB17	Zm00001d051091	ARE	AAACCA	36	6	-	cis-acting regulatory element essential for the anaerobic induction	Stress responses
ZmPUB17	Zm00001d051091	ARE	AAACCA	316	6	+	cis-acting regulatory element essential for the anaerobic induction	Stress responses
ZmPUB17	Zm00001d051091	ARE	AAACCA	706	6	+	cis-acting regulatory element essential for the anaerobic induction	Stress responses
ZmPUB17	Zm00001d051091	LS7	CAGATTTATTTTTA	790	13	-	part of a light responsive element	Stress responses
ZmPUB17	Zm00001d051091	O2-site	GATGACATGG	1300	9	+	cis-acting regulatory element involved in zein metabolism regulation	Phytohormne resposive
ZmPUB17	Zm00001d051091	G-box	CACGAC	136	6	+	cis-acting regulatory element involved in light responsiveness	Stress responses
ZmPUB17	Zm00001d051091	GC-motif	CCCCCG	103	6	+	enhancer-like element involved in anoxic specific inducibility	Stress responses
ZmPUB17	Zm00001d051091	ABRE	CACGTA	1100	6	+	cis-acting element involved in the abscisic acid responsiveness	Phytohormne resposive
ZmPUB18	Zm00001d016764	I-box	gGATAAGGTG	310	9	+	part of a light responsive element	Stress responses
ZmPUB18	Zm00001d016764	ARE	AAACCA	137	6	+	cis-acting regulatory element essential for the anaerobic induction	Stress responses
ZmPUB19	Zm00001d029829	ARE	AAACCA	1267	6	+	cis-acting regulatory element essential for the anaerobic induction	Stress responses
ZmPUB2	Zm00001d028109	TATA-box	TATAAGAA	1050	8	-	core promoter element around -30 of transcription start	Growth and development
ZmPUB2	Zm00001d028109	ABRE	TACGTG	855	6	+	cis-acting element involved in the abscisic acid responsiveness	Phytohormne resposive
ZmPUB2	Zm00001d028109	DRE1	ACCGAGA	685	7	-	Promoter of stress response	Stress responses
ZmPUB2	Zm00001d028109	DRE1	ACCGAGA	1134	7	+	Promoter of stress response	Stress responses
ZmPUB2	Zm00001d028109	ABRE	CACGTA	855	6	-	cis-acting element involved in the abscisic acid responsiveness	Phytohormne resposive
ZmPUB20	Zm00001d017780	GC-motif	CCCCCG	1157	6	-	enhancer-like element involved in anoxic specific inducibility	Stress responses
ZmPUB20	Zm00001d017780	ABRE	CACGTA	668	6	+	cis-acting element involved in the abscisic acid responsiveness	Phytohormne resposive
ZmPUB20	Zm00001d017780	ABRE	CACGTA	887	6	-	cis-acting element involved in the abscisic acid responsiveness	Phytohormne resposive
ZmPUB20	Zm00001d017780	DRE1	ACCGAGA	1335	7	+	Promoter of stress response	Stress responses
ZmPUB20	Zm00001d017780	ABRE	TACGTG	668	6	-	cis-acting element involved in the abscisic acid responsiveness	Phytohormne resposive
ZmPUB20	Zm00001d017780	ABRE	TACGTG	887	6	+	cis-acting element involved in the abscisic acid responsiveness	Phytohormne resposive
ZmPUB21	Zm00001d028374	ARE	AAACCA	831	6	-	cis-acting regulatory element essential for the anaerobic induction	Stress responses
ZmPUB21	Zm00001d028374	ARE	AAACCA	1511	6	-	cis-acting regulatory element essential for the anaerobic induction	Stress responses
ZmPUB21	Zm00001d028374	O2-site	GATGACATGG	168	9	-	cis-acting regulatory element involved in zein metabolism regulation	Phytohormne resposive
ZmPUB21	Zm00001d028374	G-box	CACGAC	620	6	+	cis-acting regulatory element involved in light responsiveness	Stress responses
ZmPUB21	Zm00001d028374	G-box	CACGAC	661	6	-	cis-acting regulatory element involved in light responsiveness	Stress responses
ZmPUB21	Zm00001d028374	GC-motif	CCCCCG	273	6	-	enhancer-like element involved in anoxic specific inducibility	Stress responses
ZmPUB21	Zm00001d028374	GC-motif	CCCCCG	1074	6	-	enhancer-like element involved in anoxic specific inducibility	Stress responses
ZmPUB21	Zm00001d028374	GC-motif	CCCCCG	1256	6	+	enhancer-like element involved in anoxic specific inducibility	Stress responses
ZmPUB22	Zm00001d035040	GC-motif	CCCCCG	274	6	-	enhancer-like element involved in anoxic specific inducibility	Stress responses
ZmPUB22	Zm00001d035040	G-box	CACGTC	537	6	-	cis-acting regulatory element involved in light responsiveness	Stress responses
ZmPUB22	Zm00001d035040	ARE	AAACCA	1417	6	-	cis-acting regulatory element essential for the anaerobic induction	Stress responses
ZmPUB23	Zm00001d025379	ARE	AAACCA	298	6	+	cis-acting regulatory element essential for the anaerobic induction	Stress responses
ZmPUB23	Zm00001d025379	ARE	AAACCA	422	6	+	cis-acting regulatory element essential for the anaerobic induction	Stress responses
ZmPUB24	Zm00001d016502	G-box	CACGTC	239	6	+	cis-acting regulatory element involved in light responsiveness	Stress responses
ZmPUB24	Zm00001d016502	G-box	CACGTC	1206	6	+	cis-acting regulatory element involved in light responsiveness	Stress responses
ZmPUB24	Zm00001d016502	DRE1	ACCGAGA	507	7	+	Promoter of stress response	Stress responses
ZmPUB24	Zm00001d016502	O2-site	GATGACATGG	415	9	+	cis-acting regulatory element involved in zein metabolism regulation	Phytohormne resposive
ZmPUB24	Zm00001d016502	ARE	AAACCA	898	6	-	cis-acting regulatory element essential for the anaerobic induction	Stress responses
ZmPUB24	Zm00001d016502	ARE	AAACCA	1240	6	+	cis-acting regulatory element essential for the anaerobic induction	Stress responses
ZmPUB26	Zm00001d045739	G-box	CACGTC	130	6	+	cis-acting regulatory element involved in light responsiveness	Stress responses
ZmPUB26	Zm00001d045739	G-box	CACGAC	965	6	+	cis-acting regulatory element involved in light responsiveness	Stress responses
ZmPUB26	Zm00001d045739	G-box	CACGTC	968	6	-	cis-acting regulatory element involved in light responsiveness	Stress responses
ZmPUB26	Zm00001d045739	ABRE	CACGTA	55	6	+	cis-acting element involved in the abscisic acid responsiveness	Phytohormne resposive
ZmPUB26	Zm00001d045739	ABRE	TACGTG	55	6	-	cis-acting element involved in the abscisic acid responsiveness	Phytohormne resposive
ZmPUB27	Zm00001d030251	ABRE	TACGTG	1220	6	-	cis-acting element involved in the abscisic acid responsiveness	Phytohormne resposive
ZmPUB27	Zm00001d030251	ABRE	TACGTG	1425	6	-	cis-acting element involved in the abscisic acid responsiveness	Phytohormne resposive
ZmPUB27	Zm00001d030251	I-box	gGATAAGGTG	125	9	-	part of a light responsive element	Stress responses
ZmPUB27	Zm00001d030251	ARE	AAACCA	285	6	+	cis-acting regulatory element essential for the anaerobic induction	Stress responses
ZmPUB27	Zm00001d030251	ARE	AAACCA	574	6	+	cis-acting regulatory element essential for the anaerobic induction	Stress responses
ZmPUB27	Zm00001d030251	ARE	AAACCA	849	6	+	cis-acting regulatory element essential for the anaerobic induction	Stress responses
ZmPUB27	Zm00001d030251	ABRE	CACGTA	1220	6	+	cis-acting element involved in the abscisic acid responsiveness	Phytohormne resposive
ZmPUB27	Zm00001d030251	ABRE	CACGTA	1425	6	+	cis-acting element involved in the abscisic acid responsiveness	Phytohormne resposive
ZmPUB28	Zm00001d016730	DRE1	ACCGAGA	234	7	-	Promoter of stress response	Stress responses
ZmPUB28	Zm00001d016730	DRE1	ACCGAGA	550	7	+	Promoter of stress response	Stress responses
ZmPUB28	Zm00001d016730	G-box	CACGTC	424	6	+	cis-acting regulatory element involved in light responsiveness	Stress responses
ZmPUB28	Zm00001d016730	G-box	CACGTC	995	6	-	cis-acting regulatory element involved in light responsiveness	Stress responses
ZmPUB28	Zm00001d016730	ABRE	CACGTA	357	6	-	cis-acting element involved in the abscisic acid responsiveness	Phytohormne resposive
ZmPUB28	Zm00001d016730	ABRE	TACGTG	357	6	+	cis-acting element involved in the abscisic acid responsiveness	Phytohormne resposive
ZmPUB3	Zm00001d051397	DRE1	ACCGAGA	796	7	+	Promoter of stress response	Stress responses
ZmPUB3	Zm00001d051397	O2-site	GATGACATGG	214	9	+	cis-acting regulatory element involved in zein metabolism regulation	Phytohormne resposive
ZmPUB3	Zm00001d051397	G-box	CACGAC	223	6	-	cis-acting regulatory element involved in light responsiveness	Stress responses
ZmPUB3	Zm00001d051397	ARE	AAACCA	1102	6	-	cis-acting regulatory element essential for the anaerobic induction	Stress responses
ZmPUB3	Zm00001d051397	ARE	AAACCA	1251	6	+	cis-acting regulatory element essential for the anaerobic induction	Stress responses
ZmPUB3	Zm00001d051397	ARE	AAACCA	1303	6	+	cis-acting regulatory element essential for the anaerobic induction	Stress responses
ZmPUB30	Zm00001d047306	G-box	CACGTC	1078	6	-	cis-acting regulatory element involved in light responsiveness	Stress responses
ZmPUB30	Zm00001d047306	ABRE	CACGTA	1325	6	-	cis-acting element involved in the abscisic acid responsiveness	Phytohormne resposive
ZmPUB30	Zm00001d047306	ABRE	TACGTG	1325	6	+	cis-acting element involved in the abscisic acid responsiveness	Phytohormne resposive
ZmPUB31	Zm00001d045230	ARE	AAACCA	576	6	-	cis-acting regulatory element essential for the anaerobic induction	Stress responses
ZmPUB31	Zm00001d045230	G-box	CACGAC	783	6	-	cis-acting regulatory element involved in light responsiveness	Stress responses
ZmPUB31	Zm00001d045230	G-box	CACGAC	1200	6	-	cis-acting regulatory element involved in light responsiveness	Stress responses
ZmPUB31	Zm00001d045230	GC-motif	CCCCCG	1468	6	-	enhancer-like element involved in anoxic specific inducibility	Stress responses
ZmPUB31	Zm00001d045230	O2-site	GATGA(C/T)(A/G)TG(A/G)	220	8	+	cis-acting regulatory element involved in zein metabolism regulation	Phytohormne resposive
ZmPUB32	Zm00001d002498	ARE	AAACCA	661	6	-	cis-acting regulatory element essential for the anaerobic induction	Stress responses
ZmPUB33	Zm00001d020416	GC-motif	CCCCCG	1498	6	+	enhancer-like element involved in anoxic specific inducibility	Stress responses
ZmPUB33	Zm00001d020416	G-box	CACGAC	1316	6	+	cis-acting regulatory element involved in light responsiveness	Stress responses
ZmPUB34	Zm00001d030732	ARE	AAACCA	282	6	-	cis-acting regulatory element essential for the anaerobic induction	Stress responses
ZmPUB34	Zm00001d030732	ARE	AAACCA	319	6	+	cis-acting regulatory element essential for the anaerobic induction	Stress responses
ZmPUB34	Zm00001d030732	G-box	CACGTC	197	6	-	cis-acting regulatory element involved in light responsiveness	Stress responses
ZmPUB34	Zm00001d030732	G-box	CACGAC	1446	6	+	cis-acting regulatory element involved in light responsiveness	Stress responses
ZmPUB35	Zm00001d003745	GC-motif	CCCCCG	1349	6	+	enhancer-like element involved in anoxic specific inducibility	Stress responses
ZmPUB35	Zm00001d003745	O2-site	GTTGACGTGA	655	9	+	cis-acting regulatory element involved in zein metabolism regulation	Phytohormne resposive
ZmPUB35	Zm00001d003745	DRE1	ACCGAGA	627	7	+	Promoter of stress response	Stress responses
ZmPUB35	Zm00001d003745	ARE	AAACCA	251	6	+	cis-acting regulatory element essential for the anaerobic induction	Stress responses
ZmPUB35	Zm00001d003745	ARE	AAACCA	1193	6	+	cis-acting regulatory element essential for the anaerobic induction	Stress responses
ZmPUB36	Zm00001d045975	ABRE	CACGTA	840	6	-	cis-acting element involved in the abscisic acid responsiveness	Phytohormne resposive
ZmPUB36	Zm00001d045975	I-box	cGATAAGGCG	372	9	-	part of a light responsive element	Stress responses
ZmPUB36	Zm00001d045975	ARE	AAACCA	711	6	-	cis-acting regulatory element essential for the anaerobic induction	Stress responses
ZmPUB36	Zm00001d045975	ABRE	TACGTG	840	6	+	cis-acting element involved in the abscisic acid responsiveness	Phytohormne resposive
ZmPUB37	Zm00001d020358	GC-motif	CCCCCG	1430	6	+	enhancer-like element involved in anoxic specific inducibility	Stress responses
ZmPUB37	Zm00001d020358	ARE	AAACCA	1252	6	+	cis-acting regulatory element essential for the anaerobic induction	Stress responses
ZmPUB37	Zm00001d020358	ARE	AAACCA	1415	6	+	cis-acting regulatory element essential for the anaerobic induction	Stress responses
ZmPUB38	Zm00001d051875	G-box	CACGAC	421	6	+	cis-acting regulatory element involved in light responsiveness	Stress responses
ZmPUB38	Zm00001d051875	G-box	CACGAC	1417	6	-	cis-acting regulatory element involved in light responsiveness	Stress responses
ZmPUB38	Zm00001d051875	O2-site	GATGATGTGG	86	9	+	cis-acting regulatory element involved in zein metabolism regulation	Phytohormne resposive
ZmPUB38	Zm00001d051875	ARE	AAACCA	977	6	+	cis-acting regulatory element essential for the anaerobic induction	Stress responses
ZmPUB39	Zm00001d035066	TATA-box	TATAAGAA	394	8	-	core promoter element around -30 of transcription start	Growth and development
ZmPUB4	Zm00001d001769	ABRE	CACGTA	105	6	-	cis-acting element involved in the abscisic acid responsiveness	Phytohormne resposive
ZmPUB4	Zm00001d001769	G-box	CACGAC	1144	6	+	cis-acting regulatory element involved in light responsiveness	Stress responses
ZmPUB4	Zm00001d001769	G-box	CACGTC	1274	6	+	cis-acting regulatory element involved in light responsiveness	Stress responses
ZmPUB4	Zm00001d001769	DRE1	ACCGAGA	1336	7	-	Promoter of stress response	Stress responses
ZmPUB4	Zm00001d001769	ARE	AAACCA	433	6	-	cis-acting regulatory element essential for the anaerobic induction	Stress responses
ZmPUB4	Zm00001d001769	ABRE	TACGTG	105	6	+	cis-acting element involved in the abscisic acid responsiveness	Phytohormne resposive
ZmPUB40	Zm00001d042480	GC-motif	CCCCCG	770	6	+	enhancer-like element involved in anoxic specific inducibility	Stress responses
ZmPUB40	Zm00001d042480	GC-motif	CCCCCG	888	6	+	enhancer-like element involved in anoxic specific inducibility	Stress responses
ZmPUB40	Zm00001d042480	GC-motif	CCCCCG	946	6	+	enhancer-like element involved in anoxic specific inducibility	Stress responses
ZmPUB40	Zm00001d042480	G-box	CACGTC	824	6	+	cis-acting regulatory element involved in light responsiveness	Stress responses
ZmPUB40	Zm00001d042480	O2-site	GATGACATGG	1370	9	+	cis-acting regulatory element involved in zein metabolism regulation	Phytohormne resposive
ZmPUB41	Zm00001d038471	ABRE	TACGTG	500	6	+	cis-acting element involved in the abscisic acid responsiveness	Phytohormne resposive
ZmPUB41	Zm00001d038471	O2-site	GATGACATGG	1188	9	+	cis-acting regulatory element involved in zein metabolism regulation	Phytohormne resposive
ZmPUB41	Zm00001d038471	O2-site	GATGACATGG	1355	9	-	cis-acting regulatory element involved in zein metabolism regulation	Phytohormne resposive
ZmPUB41	Zm00001d038471	DRE1	ACCGAGA	992	7	+	Promoter of stress response	Stress responses
ZmPUB41	Zm00001d038471	G-box	CACGAC	943	6	+	cis-acting regulatory element involved in light responsiveness	Stress responses
ZmPUB41	Zm00001d038471	ABRE	CACGTA	500	6	-	cis-acting element involved in the abscisic acid responsiveness	Phytohormne resposive
ZmPUB41	Zm00001d038471	GC-motif	CCCCCG	965	6	+	enhancer-like element involved in anoxic specific inducibility	Stress responses
ZmPUB42	Zm00001d051704	ARE	AAACCA	761	6	-	cis-acting regulatory element essential for the anaerobic induction	Stress responses
ZmPUB42	Zm00001d051704	ARE	AAACCA	832	6	+	cis-acting regulatory element essential for the anaerobic induction	Stress responses
ZmPUB42	Zm00001d051704	O2-site	GATGACATGG	1352	9	-	cis-acting regulatory element involved in zein metabolism regulation	Phytohormne resposive
ZmPUB42	Zm00001d051704	G-box	CACGTC	437	6	+	cis-acting regulatory element involved in light responsiveness	Stress responses
ZmPUB43	Zm00001d050689	ARE	AAACCA	616	6	-	cis-acting regulatory element essential for the anaerobic induction	Stress responses
ZmPUB43	Zm00001d050689	ARE	AAACCA	917	6	-	cis-acting regulatory element essential for the anaerobic induction	Stress responses
ZmPUB43	Zm00001d050689	ARE	AAACCA	1293	6	+	cis-acting regulatory element essential for the anaerobic induction	Stress responses
ZmPUB43	Zm00001d050689	GC-motif	CCCCCG	1384	6	+	enhancer-like element involved in anoxic specific inducibility	Stress responses
ZmPUB43	Zm00001d050689	G-box	CACGAC	235	6	-	cis-acting regulatory element involved in light responsiveness	Stress responses
ZmPUB43	Zm00001d050689	G-box	CACGAC	537	6	-	cis-acting regulatory element involved in light responsiveness	Stress responses
ZmPUB44	Zm00001d015939	G-box	CACGAC	119	6	+	cis-acting regulatory element involved in light responsiveness	Stress responses
ZmPUB44	Zm00001d015939	O2-site	GATGACATGG	203	9	+	cis-acting regulatory element involved in zein metabolism regulation	Phytohormne resposive
ZmPUB44	Zm00001d015939	O2-site	GATGACATGG	1307	9	+	cis-acting regulatory element involved in zein metabolism regulation	Phytohormne resposive
ZmPUB44	Zm00001d015939	I-box	gGATAAGGTG	232	9	-	part of a light responsive element	Stress responses
ZmPUB44	Zm00001d015939	ARE	AAACCA	713	6	+	cis-acting regulatory element essential for the anaerobic induction	Stress responses
ZmPUB44	Zm00001d015939	ARE	AAACCA	1379	6	+	cis-acting regulatory element essential for the anaerobic induction	Stress responses
ZmPUB44	Zm00001d015939	ARE	AAACCA	1411	6	+	cis-acting regulatory element essential for the anaerobic induction	Stress responses
ZmPUB45	Zm00001d025727	ARE	AAACCA	1063	6	+	cis-acting regulatory element essential for the anaerobic induction	Stress responses
ZmPUB46	Zm00001d042738	G-box	CACGTC	881	6	-	cis-acting regulatory element involved in light responsiveness	Stress responses
ZmPUB46	Zm00001d042738	ABRE	CACGTA	796	6	+	cis-acting element involved in the abscisic acid responsiveness	Phytohormne resposive
ZmPUB46	Zm00001d042738	ABRE	CACGTA	984	6	-	cis-acting element involved in the abscisic acid responsiveness	Phytohormne resposive
ZmPUB46	Zm00001d042738	ABRE	TACGTG	796	6	-	cis-acting element involved in the abscisic acid responsiveness	Phytohormne resposive
ZmPUB46	Zm00001d042738	ABRE	TACGTG	984	6	+	cis-acting element involved in the abscisic acid responsiveness	Phytohormne resposive
ZmPUB47	Zm00001d031263	G-box	CACGTC	568	6	+	cis-acting regulatory element involved in light responsiveness	Stress responses
ZmPUB47	Zm00001d031263	G-box	CACGAC	877	6	+	cis-acting regulatory element involved in light responsiveness	Stress responses
ZmPUB47	Zm00001d031263	ARE	AAACCA	1150	6	-	cis-acting regulatory element essential for the anaerobic induction	Stress responses
ZmPUB48	Zm00001d000044	G-box	CACGTC	34	6	-	cis-acting regulatory element involved in light responsiveness	Stress responses
ZmPUB49	Zm00001d017976	I-box	gGATAAGGTG	111	9	-	part of a light responsive element	Stress responses
ZmPUB5	Zm00001d051830	G-box	CACGAC	810	6	-	cis-acting regulatory element involved in light responsiveness	Stress responses
ZmPUB5	Zm00001d051830	G-box	CACGTC	1270	6	-	cis-acting regulatory element involved in light responsiveness	Stress responses
ZmPUB5	Zm00001d051830	ARE	AAACCA	840	6	-	cis-acting regulatory element essential for the anaerobic induction	Stress responses
ZmPUB5	Zm00001d051830	ARE	AAACCA	1438	6	+	cis-acting regulatory element essential for the anaerobic induction	Stress responses
ZmPUB50	Zm00001d025161	O2-site	GATGATGTGG	1269	9	-	cis-acting regulatory element involved in zein metabolism regulation	Phytohormne resposive
ZmPUB50	Zm00001d025161	ARE	AAACCA	143	6	+	cis-acting regulatory element essential for the anaerobic induction	Stress responses
ZmPUB50	Zm00001d025161	ARE	AAACCA	1150	6	-	cis-acting regulatory element essential for the anaerobic induction	Stress responses
ZmPUB51	Zm00001d048008	G-box	CACGAC	1446	6	-	cis-acting regulatory element involved in light responsiveness	Stress responses
ZmPUB51	Zm00001d048008	GC-motif	CCCCCG	247	6	-	enhancer-like element involved in anoxic specific inducibility	Stress responses
ZmPUB52	Zm00001d039302	G-box	CACGTC	611	6	+	cis-acting regulatory element involved in light responsiveness	Stress responses
ZmPUB52	Zm00001d039302	GC-motif	CCCCCG	77	6	+	enhancer-like element involved in anoxic specific inducibility	Stress responses
ZmPUB52	Zm00001d039302	GC-motif	CCCCCG	1269	6	+	enhancer-like element involved in anoxic specific inducibility	Stress responses
ZmPUB52	Zm00001d039302	ABRE	CCACGTGG	241	8	+	cis-acting element involved in the abscisic acid responsiveness	Phytohormne resposive
ZmPUB52	Zm00001d039302	ABRE	CCACGTGG	554	8	+	cis-acting element involved in the abscisic acid responsiveness	Phytohormne resposive
ZmPUB53	Zm00001d049695	O2-site	GATGA(C/T)(A/G)TG(A/G)	1406	8	-	cis-acting regulatory element involved in zein metabolism regulation	Phytohormne resposive
ZmPUB53	Zm00001d049695	ARE	AAACCA	81	6	+	cis-acting regulatory element essential for the anaerobic induction	Stress responses
ZmPUB53	Zm00001d049695	ARE	AAACCA	121	6	+	cis-acting regulatory element essential for the anaerobic induction	Stress responses
ZmPUB53	Zm00001d049695	ARE	AAACCA	1423	6	+	cis-acting regulatory element essential for the anaerobic induction	Stress responses
ZmPUB53	Zm00001d049695	ATC-motif	TGCTATCCG	1031	9	-	part of a conserved DNA module involved in light responsiveness	Stress responses
ZmPUB54	Zm00001d034607	ARE	AAACCA	236	6	+	cis-acting regulatory element essential for the anaerobic induction	Stress responses
ZmPUB54	Zm00001d034607	ARE	AAACCA	1029	6	+	cis-acting regulatory element essential for the anaerobic induction	Stress responses
ZmPUB55	Zm00001d016225	ARE	AAACCA	611	6	+	cis-acting regulatory element essential for the anaerobic induction	Stress responses
ZmPUB55	Zm00001d016225	ARE	AAACCA	765	6	-	cis-acting regulatory element essential for the anaerobic induction	Stress responses
ZmPUB55	Zm00001d016225	GC-motif	CCCCCG	1413	6	-	enhancer-like element involved in anoxic specific inducibility	Stress responses
ZmPUB55	Zm00001d016225	GC-motif	CCCCCG	1437	6	-	enhancer-like element involved in anoxic specific inducibility	Stress responses
ZmPUB55	Zm00001d016225	G-box	CACGAC	873	6	+	cis-acting regulatory element involved in light responsiveness	Stress responses
ZmPUB55	Zm00001d016225	G-box	CACGAC	1007	6	+	cis-acting regulatory element involved in light responsiveness	Stress responses
ZmPUB56	Zm00001d017671	G-box	CACGTC	1389	6	+	cis-acting regulatory element involved in light responsiveness	Stress responses
ZmPUB56	Zm00001d017671	GC-motif	CCCCCG	99	6	-	enhancer-like element involved in anoxic specific inducibility	Stress responses
ZmPUB56	Zm00001d017671	DRE1	ACCGAGA	132	7	+	Promoter of stress response	Stress responses
ZmPUB57	Zm00001d026040	ARE	AAACCA	431	6	+	cis-acting regulatory element essential for the anaerobic induction	Stress responses
ZmPUB57	Zm00001d026040	G-box	CACGTC	130	6	+	cis-acting regulatory element involved in light responsiveness	Stress responses
ZmPUB57	Zm00001d026040	G-box	CACGAC	700	6	-	cis-acting regulatory element involved in light responsiveness	Stress responses
ZmPUB57	Zm00001d026040	G-box	CACGAC	1299	6	+	cis-acting regulatory element involved in light responsiveness	Stress responses
ZmPUB58	Zm00001d053587	ARE	AAACCA	900	6	+	cis-acting regulatory element essential for the anaerobic induction	Stress responses
ZmPUB58	Zm00001d053587	ARE	AAACCA	1513	6	+	cis-acting regulatory element essential for the anaerobic induction	Stress responses
ZmPUB59	Zm00001d016719	ARE	AAACCA	1308	6	+	cis-acting regulatory element essential for the anaerobic induction	Stress responses
ZmPUB6	Zm00001d003621	ARE	AAACCA	935	6	-	cis-acting regulatory element essential for the anaerobic induction	Stress responses
ZmPUB6	Zm00001d003621	ARE	AAACCA	1022	6	-	cis-acting regulatory element essential for the anaerobic induction	Stress responses
ZmPUB60	Zm00001d024672	G-box	CACGAC	846	6	+	cis-acting regulatory element involved in light responsiveness	Stress responses
ZmPUB60	Zm00001d024672	OCT	CGCGGATC	1499	8	+	Octamer-binding transcription factor	Growth and development
ZmPUB60	Zm00001d024672	ARE	AAACCA	956	6	-	cis-acting regulatory element essential for the anaerobic induction	Stress responses
ZmPUB60	Zm00001d024672	ARE	AAACCA	1136	6	-	cis-acting regulatory element essential for the anaerobic induction	Stress responses
ZmPUB61	Zm00001d046364	ARE	AAACCA	177	6	+	cis-acting regulatory element essential for the anaerobic induction	Stress responses
ZmPUB61	Zm00001d046364	O2-site	GTTGACGTGA	890	9	-	cis-acting regulatory element involved in zein metabolism regulation	Phytohormne resposive
ZmPUB61	Zm00001d046364	ABRE	TACGTG	783	6	+	cis-acting element involved in the abscisic acid responsiveness	Phytohormne resposive
ZmPUB61	Zm00001d046364	ABRE	TACGTG	959	6	-	cis-acting element involved in the abscisic acid responsiveness	Phytohormne resposive
ZmPUB61	Zm00001d046364	GC-motif	CCCCCG	1448	6	+	enhancer-like element involved in anoxic specific inducibility	Stress responses
ZmPUB61	Zm00001d046364	GC-motif	CCCCCG	1501	6	-	enhancer-like element involved in anoxic specific inducibility	Stress responses
ZmPUB61	Zm00001d046364	ABRE	CACGTA	783	6	-	cis-acting element involved in the abscisic acid responsiveness	Phytohormne resposive
ZmPUB61	Zm00001d046364	ABRE	CACGTA	959	6	+	cis-acting element involved in the abscisic acid responsiveness	Phytohormne resposive
ZmPUB61	Zm00001d046364	G-box	CACGTC	900	6	-	cis-acting regulatory element involved in light responsiveness	Stress responses
ZmPUB61	Zm00001d046364	G-box	CACGTC	1273	6	+	cis-acting regulatory element involved in light responsiveness	Stress responses
ZmPUB62	Zm00001d002541	DRE1	ACCGAGA	1494	7	+	Promoter of stress response	Stress responses
ZmPUB62	Zm00001d002541	G-box	CACGTC	1237	6	-	cis-acting regulatory element involved in light responsiveness	Stress responses
ZmPUB62	Zm00001d002541	ABRE	CACGTA	1475	6	+	cis-acting element involved in the abscisic acid responsiveness	Phytohormne resposive
ZmPUB62	Zm00001d002541	ABRE	TACGTG	1475	6	-	cis-acting element involved in the abscisic acid responsiveness	Phytohormne resposive
ZmPUB63	Zm00001d020332	ARE	AAACCA	165	6	-	cis-acting regulatory element essential for the anaerobic induction	Stress responses
ZmPUB63	Zm00001d020332	ATC-motif	TGCTATCCG	1204	9	+	part of a conserved DNA module involved in light responsiveness	Stress responses
ZmPUB63	Zm00001d020332	ABRE	CCACGTGG	1349	8	-	cis-acting element involved in the abscisic acid responsiveness	Phytohormne resposive
ZmPUB63	Zm00001d020332	O2-site	GATGATGTGG	370	9	-	cis-acting regulatory element involved in zein metabolism regulation	Phytohormne resposive
ZmPUB64	Zm00001d014078	ABRE	TACGTG	139	6	+	cis-acting element involved in the abscisic acid responsiveness	Phytohormne resposive
ZmPUB64	Zm00001d014078	ABRE	TACGTG	160	6	-	cis-acting element involved in the abscisic acid responsiveness	Phytohormne resposive
ZmPUB64	Zm00001d014078	ARE	AAACCA	1251	6	-	cis-acting regulatory element essential for the anaerobic induction	Stress responses
ZmPUB64	Zm00001d014078	ARE	AAACCA	1303	6	-	cis-acting regulatory element essential for the anaerobic induction	Stress responses
ZmPUB64	Zm00001d014078	O2-site	GATGACATGG	621	9	+	cis-acting regulatory element involved in zein metabolism regulation	Phytohormne resposive
ZmPUB64	Zm00001d014078	ABRE	CACGTA	139	6	-	cis-acting element involved in the abscisic acid responsiveness	Phytohormne resposive
ZmPUB64	Zm00001d014078	ABRE	CACGTA	160	6	+	cis-acting element involved in the abscisic acid responsiveness	Phytohormne resposive
ZmPUB64	Zm00001d014078	G-box	CACGTC	865	6	+	cis-acting regulatory element involved in light responsiveness	Stress responses
ZmPUB65	Zm00001d019806	GC-motif	CCCCCG	69	6	-	enhancer-like element involved in anoxic specific inducibility	Stress responses
ZmPUB65	Zm00001d019806	GC-motif	CCCCCG	373	6	+	enhancer-like element involved in anoxic specific inducibility	Stress responses
ZmPUB65	Zm00001d019806	GC-motif	CCCCCG	456	6	-	enhancer-like element involved in anoxic specific inducibility	Stress responses
ZmPUB65	Zm00001d019806	G-box	CACGTC	1287	6	+	cis-acting regulatory element involved in light responsiveness	Stress responses
ZmPUB66	Zm00001d039722	ARE	AAACCA	472	6	+	cis-acting regulatory element essential for the anaerobic induction	Stress responses
ZmPUB66	Zm00001d039722	ARE	AAACCA	644	6	+	cis-acting regulatory element essential for the anaerobic induction	Stress responses
ZmPUB66	Zm00001d039722	OCT	CGCGGATC	1349	8	-	Octamer-binding transcription factor	Growth and development
ZmPUB66	Zm00001d039722	G-box	CACGAC	1448	6	+	cis-acting regulatory element involved in light responsiveness	Stress responses
ZmPUB67	Zm00001d002693	ARE	AAACCA	788	6	-	cis-acting regulatory element essential for the anaerobic induction	Stress responses
ZmPUB67	Zm00001d002693	GC-motif	CCCCCG	766	6	-	enhancer-like element involved in anoxic specific inducibility	Stress responses
ZmPUB68	Zm00001d041548	ABRE	CACGTA	19	6	-	cis-acting element involved in the abscisic acid responsiveness	Phytohormne resposive
ZmPUB68	Zm00001d041548	G-box	CACGTC	906	6	-	cis-acting regulatory element involved in light responsiveness	Stress responses
ZmPUB68	Zm00001d041548	G-box	CACGAC	1498	6	+	cis-acting regulatory element involved in light responsiveness	Stress responses
ZmPUB68	Zm00001d041548	O2-site	GATGACATGG	319	9	-	cis-acting regulatory element involved in zein metabolism regulation	Phytohormne resposive
ZmPUB68	Zm00001d041548	ARE	AAACCA	730	6	+	cis-acting regulatory element essential for the anaerobic induction	Stress responses
ZmPUB68	Zm00001d041548	ABRE	TACGTG	19	6	+	cis-acting element involved in the abscisic acid responsiveness	Phytohormne resposive
ZmPUB69	Zm00001d003624	O2-site	GATGATGTGG	389	9	-	cis-acting regulatory element involved in zein metabolism regulation	Phytohormne resposive
ZmPUB7	Zm00001d012494	ABRE	TACGTG	420	6	-	cis-acting element involved in the abscisic acid responsiveness	Phytohormne resposive
ZmPUB7	Zm00001d012494	ABRE	CACGTA	420	6	+	cis-acting element involved in the abscisic acid responsiveness	Phytohormne resposive
ZmPUB7	Zm00001d012494	ARE	AAACCA	1372	6	+	cis-acting regulatory element essential for the anaerobic induction	Stress responses
ZmPUB70	Zm00001d029847	ARE	AAACCA	96	6	-	cis-acting regulatory element essential for the anaerobic induction	Stress responses
ZmPUB70	Zm00001d029847	ARE	AAACCA	806	6	+	cis-acting regulatory element essential for the anaerobic induction	Stress responses
ZmPUB70	Zm00001d029847	LS7	CAGATTTATTTTTA	227	13	+	part of a light responsive element	Stress responses
ZmPUB71	Zm00001d042608	G-box	CACGTC	398	6	+	cis-acting regulatory element involved in light responsiveness	Stress responses
ZmPUB71	Zm00001d042608	ABRE	CACGTA	41	6	+	cis-acting element involved in the abscisic acid responsiveness	Phytohormne resposive
ZmPUB71	Zm00001d042608	GATT-motif	CTCCTGATTAGC	349	11	+	part of a light responsive element	Stress responses
ZmPUB71	Zm00001d042608	ABRE	TACGTG	41	6	-	cis-acting element involved in the abscisic acid responsiveness	Phytohormne resposive
ZmPUB71	Zm00001d042608	ARE	AAACCA	828	6	-	cis-acting regulatory element essential for the anaerobic induction	Stress responses
ZmPUB71	Zm00001d042608	ARE	AAACCA	950	6	+	cis-acting regulatory element essential for the anaerobic induction	Stress responses
ZmPUB72	Zm00001d014845	G-box	CACGAC	1137	6	+	cis-acting regulatory element involved in light responsiveness	Stress responses
ZmPUB73	Zm00001d003229	ARE	AAACCA	528	6	+	cis-acting regulatory element essential for the anaerobic induction	Stress responses
ZmPUB73	Zm00001d003229	TATA-box	TATAAGAA	146	8	-	core promoter element around -30 of transcription start	Growth and development
ZmPUB73	Zm00001d003229	ABRE	TACGTG	1145	6	+	cis-acting element involved in the abscisic acid responsiveness	Phytohormne resposive
ZmPUB73	Zm00001d003229	GC-motif	CCCCCG	1004	6	+	enhancer-like element involved in anoxic specific inducibility	Stress responses
ZmPUB73	Zm00001d003229	GC-motif	CCCCCG	1359	6	+	enhancer-like element involved in anoxic specific inducibility	Stress responses
ZmPUB73	Zm00001d003229	ABRE	CACGTA	1145	6	-	cis-acting element involved in the abscisic acid responsiveness	Phytohormne resposive
ZmPUB73	Zm00001d003229	G-box	CACGTC	87	6	-	cis-acting regulatory element involved in light responsiveness	Stress responses
ZmPUB73	Zm00001d003229	O2-site	GATGATGTGG	364	9	-	cis-acting regulatory element involved in zein metabolism regulation	Phytohormne resposive
ZmPUB74	Zm00001d044773	G-box	CACGTC	69	6	+	cis-acting regulatory element involved in light responsiveness	Stress responses
ZmPUB74	Zm00001d044773	G-box	CACGAC	1310	6	+	cis-acting regulatory element involved in light responsiveness	Stress responses
ZmPUB75	Zm00001d005699	ABRE	TACGTG	545	6	+	cis-acting element involved in the abscisic acid responsiveness	Phytohormne resposive
ZmPUB75	Zm00001d005699	ABRE	CACGTA	545	6	-	cis-acting element involved in the abscisic acid responsiveness	Phytohormne resposive
ZmPUB75	Zm00001d005699	GC-motif	CCCCCG	92	6	-	enhancer-like element involved in anoxic specific inducibility	Stress responses
ZmPUB75	Zm00001d005699	O2-site	GATGACATGG	953	9	+	cis-acting regulatory element involved in zein metabolism regulation	Phytohormne resposive
ZmPUB76	Zm00001d045397	GC-motif	CCCCCG	1054	6	+	enhancer-like element involved in anoxic specific inducibility	Stress responses
ZmPUB76	Zm00001d045397	ARE	AAACCA	1437	6	-	cis-acting regulatory element essential for the anaerobic induction	Stress responses
ZmPUB77	Zm00001d045632	G-box	CACGTC	374	6	-	cis-acting regulatory element involved in light responsiveness	Stress responses
ZmPUB77	Zm00001d045632	G-box	CACGTC	1491	6	+	cis-acting regulatory element involved in light responsiveness	Stress responses
ZmPUB77	Zm00001d045632	ARE	AAACCA	1219	6	-	cis-acting regulatory element essential for the anaerobic induction	Stress responses
ZmPUB77	Zm00001d045632	ARE	AAACCA	1512	6	-	cis-acting regulatory element essential for the anaerobic induction	Stress responses
ZmPUB78	Zm00001d000381	ARE	AAACCA	1241	6	-	cis-acting regulatory element essential for the anaerobic induction	Stress responses
ZmPUB78	Zm00001d000381	ARE	AAACCA	1361	6	+	cis-acting regulatory element essential for the anaerobic induction	Stress responses
ZmPUB78	Zm00001d000381	G-box	CACGAC	997	6	+	cis-acting regulatory element involved in light responsiveness	Stress responses
ZmPUB78	Zm00001d000381	G-box	CACGTC	1211	6	-	cis-acting regulatory element involved in light responsiveness	Stress responses
ZmPUB78	Zm00001d000381	GC-motif	CCCCCG	263	6	+	enhancer-like element involved in anoxic specific inducibility	Stress responses
ZmPUB79	Zm00001d050308	ABRE	CACGTA	41	6	-	cis-acting element involved in the abscisic acid responsiveness	Phytohormne resposive
ZmPUB79	Zm00001d050308	ABRE	CACGTA	1157	6	+	cis-acting element involved in the abscisic acid responsiveness	Phytohormne resposive
ZmPUB79	Zm00001d050308	G-box	CACGAC	79	6	-	cis-acting regulatory element involved in light responsiveness	Stress responses
ZmPUB79	Zm00001d050308	G-box	CACGAC	623	6	+	cis-acting regulatory element involved in light responsiveness	Stress responses
ZmPUB79	Zm00001d050308	ABRE	TACGTG	41	6	+	cis-acting element involved in the abscisic acid responsiveness	Phytohormne resposive
ZmPUB79	Zm00001d050308	ABRE	TACGTG	1157	6	-	cis-acting element involved in the abscisic acid responsiveness	Phytohormne resposive
ZmPUB79	Zm00001d050308	ABRE	CCACGTGG	1311	8	-	cis-acting element involved in the abscisic acid responsiveness	Phytohormne resposive
ZmPUB8	Zm00001d053544	ARE	AAACCA	362	6	+	cis-acting regulatory element essential for the anaerobic induction	Stress responses
ZmPUB8	Zm00001d053544	ARE	AAACCA	1169	6	+	cis-acting regulatory element essential for the anaerobic induction	Stress responses
ZmPUB8	Zm00001d053544	GC-motif	CCCCCG	1205	6	+	enhancer-like element involved in anoxic specific inducibility	Stress responses
ZmPUB8	Zm00001d053544	GC-motif	CCCCCG	1435	6	-	enhancer-like element involved in anoxic specific inducibility	Stress responses
ZmPUB8	Zm00001d053544	G-box	CACGAC	631	6	-	cis-acting regulatory element involved in light responsiveness	Stress responses
ZmPUB8	Zm00001d053544	G-box	CACGTC	820	6	-	cis-acting regulatory element involved in light responsiveness	Stress responses
ZmPUB8	Zm00001d053544	G-box	CACGAC	935	6	+	cis-acting regulatory element involved in light responsiveness	Stress responses
ZmPUB80	Zm00001d028294	ARE	AAACCA	855	6	+	cis-acting regulatory element essential for the anaerobic induction	Stress responses
ZmPUB80	Zm00001d028294	O2-site	GATGACATGG	871	9	+	cis-acting regulatory element involved in zein metabolism regulation	Phytohormne resposive
ZmPUB80	Zm00001d028294	G-box	CACGAC	1468	6	-	cis-acting regulatory element involved in light responsiveness	Stress responses
ZmPUB80	Zm00001d028294	GC-motif	CCCCCG	1140	6	+	enhancer-like element involved in anoxic specific inducibility	Stress responses
ZmPUB80	Zm00001d028294	GC-motif	CCCCCG	1168	6	+	enhancer-like element involved in anoxic specific inducibility	Stress responses
ZmPUB80	Zm00001d028294	GC-motif	CCCCCG	1491	6	-	enhancer-like element involved in anoxic specific inducibility	Stress responses
ZmPUB81	Zm00001d050712	ABRE	CACGTA	267	6	-	cis-acting element involved in the abscisic acid responsiveness	Phytohormne resposive
ZmPUB81	Zm00001d050712	GC-motif	CCCCCG	1509	6	-	enhancer-like element involved in anoxic specific inducibility	Stress responses
ZmPUB81	Zm00001d050712	G-box	CACGTC	715	6	-	cis-acting regulatory element involved in light responsiveness	Stress responses
ZmPUB81	Zm00001d050712	G-box	CACGTC	1420	6	+	cis-acting regulatory element involved in light responsiveness	Stress responses
ZmPUB81	Zm00001d050712	ABRE	TACGTG	267	6	+	cis-acting element involved in the abscisic acid responsiveness	Phytohormne resposive
ZmPUB82	Zm00001d012146	G-box	CACGAC	1327	6	-	cis-acting regulatory element involved in light responsiveness	Stress responses
ZmPUB82	Zm00001d012146	GC-motif	CCCCCG	1461	6	+	enhancer-like element involved in anoxic specific inducibility	Stress responses
ZmPUB82	Zm00001d012146	DRE1	ACCGAGA	376	7	-	Promoter of stress response	Stress responses
ZmPUB82	Zm00001d012146	ARE	AAACCA	609	6	+	cis-acting regulatory element essential for the anaerobic induction	Stress responses
ZmPUB82	Zm00001d012146	TATA-box	TATAAGAA	1108	8	-	core promoter element around -30 of transcription start	Growth and development
ZmPUB83	Zm00001d044734	I-box	cGATAAGGCG	247	9	-	part of a light responsive element	Stress responses
ZmPUB83	Zm00001d044734	ARE	AAACCA	463	6	-	cis-acting regulatory element essential for the anaerobic induction	Stress responses
ZmPUB83	Zm00001d044734	ARE	AAACCA	515	6	-	cis-acting regulatory element essential for the anaerobic induction	Stress responses
ZmPUB83	Zm00001d044734	ARE	AAACCA	664	6	+	cis-acting regulatory element essential for the anaerobic induction	Stress responses
ZmPUB83	Zm00001d044734	DRE1	ACCGAGA	277	7	-	Promoter of stress response	Stress responses
ZmPUB83	Zm00001d044734	GC-motif	CCCCCG	1108	6	+	enhancer-like element involved in anoxic specific inducibility	Stress responses
ZmPUB83	Zm00001d044734	G-box	CACGTC	144	6	+	cis-acting regulatory element involved in light responsiveness	Stress responses
ZmPUB83	Zm00001d044734	G-box	CACGTC	395	6	-	cis-acting regulatory element involved in light responsiveness	Stress responses
ZmPUB83	Zm00001d044734	G-box	CACGTC	929	6	+	cis-acting regulatory element involved in light responsiveness	Stress responses
ZmPUB84	Zm00001d028623	ABRE	TACGTG	74	6	-	cis-acting element involved in the abscisic acid responsiveness	Phytohormne resposive
ZmPUB84	Zm00001d028623	ABRE	TACGTG	817	6	-	cis-acting element involved in the abscisic acid responsiveness	Phytohormne resposive
ZmPUB84	Zm00001d028623	ARE	AAACCA	941	6	-	cis-acting regulatory element essential for the anaerobic induction	Stress responses
ZmPUB84	Zm00001d028623	ARE	AAACCA	1136	6	+	cis-acting regulatory element essential for the anaerobic induction	Stress responses
ZmPUB84	Zm00001d028623	ARE	AAACCA	1207	6	-	cis-acting regulatory element essential for the anaerobic induction	Stress responses
ZmPUB84	Zm00001d028623	ARE	AAACCA	1295	6	+	cis-acting regulatory element essential for the anaerobic induction	Stress responses
ZmPUB84	Zm00001d028623	ABRE	CACGTA	74	6	+	cis-acting element involved in the abscisic acid responsiveness	Phytohormne resposive
ZmPUB84	Zm00001d028623	ABRE	CACGTA	817	6	+	cis-acting element involved in the abscisic acid responsiveness	Phytohormne resposive
ZmPUB85	Zm00001d032264	ABRE	TACGTG	702	6	-	cis-acting element involved in the abscisic acid responsiveness	Phytohormne resposive
ZmPUB85	Zm00001d032264	ARE	AAACCA	732	6	+	cis-acting regulatory element essential for the anaerobic induction	Stress responses
ZmPUB85	Zm00001d032264	O2-site	GATGACATGG	996	9	+	cis-acting regulatory element involved in zein metabolism regulation	Phytohormne resposive
ZmPUB85	Zm00001d032264	ABRE	CACGTA	702	6	+	cis-acting element involved in the abscisic acid responsiveness	Phytohormne resposive
ZmPUB9	Zm00001d049708	ARE	AAACCA	533	6	-	cis-acting regulatory element essential for the anaerobic induction	Stress responses
ZmPUB9	Zm00001d049708	ARE	AAACCA	798	6	+	cis-acting regulatory element essential for the anaerobic induction	Stress responses
ZmPUB9	Zm00001d049708	ARE	AAACCA	935	6	-	cis-acting regulatory element essential for the anaerobic induction	Stress responses

[truncated: 5 more sheets: Table S11, Table S12, Table S13, Table S14, Table S15]
